# Supplementary material for: Bis{2-[(E)-benzyl­imino­meth­yl]-4,6-dibromo­phenolato-κ2 N,O}cobalt(II)
Source: Acta Crystallogr Sect E Struct Rep Online. 2008 Oct 15;64(Pt 11):m1394. doi: 10.1107/S1600536808032303 (PMC2959770; doi:10.1107/S1600536808032303)
Supplement: Supplementary file 1 [file e-64-m1394-sup1.cif]

##############################################################################
###                                                                        ###
###        Electronic paper (Acta Crystallographica Section E)             ###
###                                                                        ###
##############################################################################
#                                                                            #
# This CIF contains the data in a paper accepted for publication in Acta     #
# Crystallographica Section E. It conforms to the requirements of Notes      #
# for Authors for Section E, and has been peer reviewed under the auspices   #
# of the IUCr Commission on Journals.                                        #
#                                                                            #
# Full details of the Crystallographic Information File format               #
# are given in the paper "The Crystallographic Information File (CIF):       #
# a New Standard Archive File for Crystallography" by S. R. Hall, F. H.      #
# Allen and I. D. Brown [Acta Cryst. (1991), A47, 655-685].                  #
#                                                                            #
# The current version of the core CIF dictionary is obtainable from          #
# ftp://ftp.iucr.org/pub/cif_core.dic. The current version number is 2.4.    #
#                                                                            #
# Software is freely available for graphical display of the structure(s) in  #
# this CIF.  For information consult the CIF home page http://www.iucr.org/  #
# cif/home.html                                                              #
#                                                                            #
# This file may be used for bona fide research purposes within the           #
# scientific community so long as proper attribution is given to the journal # 
# article from which it was obtained.                                        #
#                                                                            #
##############################################################################
                                             
data_global
_audit_creation_method     'form.cif (version 2.0)'
_journal_data_validation_number     ?
_journal_date_recd_electronic     2008-10-02
_journal_date_accepted     2008-10-07
_journal_name_full     'Acta Crystallographica, Section E'
_journal_year     2008
_journal_volume     64
_journal_issue     11
_journal_page_first     m1394
_journal_page_last     m1394
_journal_paper_category     QM
_journal_coeditor_code     KP2194
_publ_contact_author_name     'Dr Wei Jiang'
_publ_contact_author_address
;
College of Chemistry and Life Sciences
Maoming University
Guandu Second Road 139
Maoming 525000
People's Republic of China
;
_publ_contact_author_email     'gdmmjw@yahoo.cn'
_publ_contact_author_fax     '86 668 2923552'
_publ_contact_author_phone     '86 668 2923552'
_publ_section_title
;\
Bis{2-[(<i>E</i>)-benzyliminomethyl]-4,6-dibromophenolato-\k^2^<i>N</i>,\
<i>O</i>}cobalt(II)
;
loop_
    _publ_author_name
    _publ_author_address
    'Jiang, Wei'
;
College of Chemistry and Life Sciences
Maoming University
Guandu Second Road 139
Maoming 525000
People's Republic of China
;
data_I
_audit_creation_method     SHELXL97
_chemical_name_systematic
;
Bis{2-[(E)-benzyliminomethyl]-4,6-dibromophenolato-\k^2^N,O}cobalt(II)
;
_chemical_name_common     ?
_chemical_formula_moiety     'C28 H20 Br4 Co N2 O2'
_chemical_formula_sum     'C28 H20 Br4 Co N2 O2'
_chemical_formula_iupac     '[Co (C14 H10 Br2 N O)2]'
_chemical_formula_weight     795.03
_chemical_melting_point     ?
_symmetry_cell_setting     monoclinic
_symmetry_space_group_name_H-M     'C 2/c'
_symmetry_space_group_name_Hall     '-C 2yc'
loop_
    _symmetry_equiv_pos_as_xyz
    'x, y, z'
    '-x, y, -z+1/2'
    'x+1/2, y+1/2, z'
    '-x+1/2, y+1/2, -z+1/2'
    '-x, -y, -z'
    'x, -y, z-1/2'
    '-x+1/2, -y+1/2, -z'
    'x+1/2, -y+1/2, z-1/2'
_cell_length_a     23.875(3)
_cell_length_b     4.8190(6)
_cell_length_c     24.209(3)
_cell_angle_alpha     90.00
_cell_angle_beta     105.8730(10)
_cell_angle_gamma     90.00
_cell_volume     2679.1(6)
_cell_formula_units_Z     4
_cell_measurement_reflns_used     2269
_cell_measurement_theta_min     0.991
_cell_measurement_theta_max     27.65
_cell_measurement_temperature     296(2)
_exptl_crystal_description     block
_exptl_crystal_colour     brown
_exptl_crystal_size_max     0.295
_exptl_crystal_size_mid     0.264
_exptl_crystal_size_min     0.217
_exptl_crystal_density_diffrn     1.971
_exptl_crystal_density_meas     ?
_exptl_crystal_density_method     'not measured'
_exptl_crystal_F_000     1540
_exptl_absorpt_coefficient_mu     6.636
_exptl_absorpt_correction_type     multi-scan
_exptl_absorpt_process_details     '(SADABS; Sheldrick, 2000)'
_exptl_absorpt_correction_T_min     0.165
_exptl_absorpt_correction_T_max     0.232
_exptl_special_details
;
 ?
;
_diffrn_ambient_temperature     296(2)
_diffrn_radiation_type     MoK\a
_diffrn_radiation_wavelength     0.71073
_diffrn_radiation_source     'fine-focus sealed tube'
_diffrn_radiation_monochromator     graphite
_diffrn_measurement_device_type     'Bruker SMART APEXII CCD'
_diffrn_measurement_method     '\f and \w'
_diffrn_detector_area_resol_mean     ?
_diffrn_reflns_number     11046
_diffrn_reflns_av_R_equivalents     0.0271
_diffrn_reflns_av_sigmaI/netI     0.0270
_diffrn_reflns_theta_min     1.75
_diffrn_reflns_theta_max     27.65
_diffrn_reflns_theta_full     27.65
_diffrn_measured_fraction_theta_max     0.991
_diffrn_measured_fraction_theta_full     0.991
_diffrn_reflns_limit_h_min     -30
_diffrn_reflns_limit_h_max     30
_diffrn_reflns_limit_k_min     -6
_diffrn_reflns_limit_k_max     6
_diffrn_reflns_limit_l_min     -30
_diffrn_reflns_limit_l_max     31
_diffrn_standards_number     ?
_diffrn_standards_interval_count     ?
_diffrn_standards_interval_time     ?
_diffrn_standards_decay_%     0
_refine_special_details
;
 Refinement of F^2^ against ALL reflections.  The weighted R-factor wR and
 goodness of fit S are based on F^2^, conventional R-factors R are based
 on F, with F set to zero for negative F^2^. The threshold expression of
 F^2^ > 2sigma(F^2^) is used only for calculating R-factors(gt) etc. and is
 not relevant to the choice of reflections for refinement.  R-factors based
 on F^2^ are statistically about twice as large as those based on F, and R-
 factors based on ALL data will be even larger.
;
_reflns_number_total     3094
_reflns_number_gt     2627
_reflns_threshold_expression     I>2\s(I)
_refine_ls_structure_factor_coef     Fsqd
_refine_ls_matrix_type     full
_refine_ls_R_factor_all     0.0604
_refine_ls_R_factor_gt     0.0515
_refine_ls_wR_factor_gt     0.1641
_refine_ls_wR_factor_ref     0.1720
_refine_ls_goodness_of_fit_ref     1.073
_refine_ls_restrained_S_all     1.073
_refine_ls_number_reflns     3094
_refine_ls_number_parameters     168
_refine_ls_number_restraints     0
_refine_ls_hydrogen_treatment     constr
_refine_ls_weighting_scheme     calc
_refine_ls_weighting_details
      'calc w = 1/[\s^2^(Fo^2^)+(0.1045P)^2^+20.5054P] where P=(Fo^2^+2Fc^2^)/3'
_atom_sites_solution_hydrogens     geom
_atom_sites_solution_primary     direct
_atom_sites_solution_secondary     difmap
_refine_ls_shift/su_max     0.000
_refine_ls_shift/su_mean     0.000
_refine_diff_density_max     0.981
_refine_diff_density_min     -1.455
_refine_ls_extinction_method     none
_refine_ls_extinction_coef     ?
loop_
    _atom_type_symbol
    _atom_type_description
    _atom_type_scat_dispersion_real
    _atom_type_scat_dispersion_imag
    _atom_type_scat_source
    'C' 'C' 0.0033 0.0016
                         'International Tables Vol C Tables 4.2.6.8 and 6.1.1.4'
    'H' 'H' 0.0000 0.0000
                         'International Tables Vol C Tables 4.2.6.8 and 6.1.1.4'
    'N' 'N' 0.0061 0.0033
                         'International Tables Vol C Tables 4.2.6.8 and 6.1.1.4'
    'O' 'O' 0.0106 0.0060
                         'International Tables Vol C Tables 4.2.6.8 and 6.1.1.4'
    'Co' 'Co' 0.3494 0.9721
                         'International Tables Vol C Tables 4.2.6.8 and 6.1.1.4'
    'Br' 'Br' -0.2901 2.4595
                         'International Tables Vol C Tables 4.2.6.8 and 6.1.1.4'
_computing_data_collection     'APEX2 (Bruker, 2004)'
_computing_cell_refinement     'SAINT (Bruker, 2004)'
_computing_data_reduction     'SAINT (Bruker, 2004)'
_computing_structure_solution     'SHELXS97 (Sheldrick, 2008)'
_computing_structure_refinement     'SHELXL97 (Sheldrick, 2008)'
_computing_molecular_graphics     'XP in SHELXTL (Sheldrick, 2008)'
_computing_publication_material     'XP in SHELXTL (Sheldrick, 2008)'
loop_
    _atom_site_type_symbol
    _atom_site_label
    _atom_site_fract_x
    _atom_site_fract_y
    _atom_site_fract_z
    _atom_site_U_iso_or_equiv
    _atom_site_adp_type
    _atom_site_calc_flag
    _atom_site_refinement_flags
    _atom_site_occupancy
    _atom_site_disorder_assembly
    _atom_site_disorder_group
    Co Co1 0.0000 0.9824(2) 0.2500 0.0481(3) Uani d S 1 . .
    Br Br1 0.25733(3) 0.73207(15) 0.14570(3) 0.0446(2) Uani d . 1 . .
    Br Br2 0.06423(3) 1.45190(13) 0.09822(2) 0.0389(2) Uani d . 1 . .
    O O1 0.04168(16) 1.1622(8) 0.20173(16) 0.0316(8) Uani d . 1 . .
    N N1 -0.06936(19) 0.7651(9) 0.20554(18) 0.0269(9) Uani d . 1 . .
    C C1 0.0898(2) 1.0738(10) 0.1927(2) 0.0260(10) Uani d . 1 . .
    C C2 0.1095(2) 1.1793(11) 0.1464(2) 0.0285(10) Uani d . 1 . .
    C C3 0.1595(2) 1.0865(12) 0.1339(2) 0.0313(11) Uani d . 1 . .
    H H3A 0.1707 1.1621 0.1032 0.038 Uiso calc R 1 . .
    C C4 0.1925(2) 0.8813(13) 0.1672(2) 0.0321(11) Uani d . 1 . .
    C C5 0.1772(2) 0.7738(12) 0.2136(2) 0.0336(11) Uani d . 1 . .
    H H5A 0.2005 0.6395 0.2364 0.040 Uiso calc R 1 . .
    C C6 0.1268(2) 0.8649(12) 0.2269(2) 0.0281(10) Uani d . 1 . .
    C C7 -0.1144(2) 0.7334(12) 0.2242(2) 0.0309(11) Uani d . 1 . .
    H H7A -0.1425 0.6106 0.2037 0.037 Uiso calc R 1 . .
    C C8 -0.0702(3) 0.6166(12) 0.1512(2) 0.0327(11) Uani d . 1 . .
    H H8A -0.0934 0.4492 0.1482 0.039 Uiso calc R 1 . .
    H H8B -0.0309 0.5631 0.1517 0.039 Uiso calc R 1 . .
    C C9 -0.0954(3) 0.7997(11) 0.1000(2) 0.0320(11) Uani d . 1 . .
    C C10 -0.1555(3) 0.8139(16) 0.0759(3) 0.0483(16) Uani d . 1 . .
    H H10A -0.1807 0.7055 0.0901 0.058 Uiso calc R 1 . .
    C C11 -0.1773(4) 0.9955(19) 0.0296(3) 0.059(2) Uani d . 1 . .
    H H11A -0.2174 1.0061 0.0137 0.071 Uiso calc R 1 . .
    C C12 -0.1433(4) 1.1523(16) 0.0075(3) 0.0555(19) Uani d . 1 . .
    H H12A -0.1593 1.2715 -0.0229 0.067 Uiso calc R 1 . .
    C C13 -0.0827(4) 1.1356(17) 0.0309(3) 0.0533(17) Uani d . 1 . .
    H H13A -0.0581 1.2426 0.0157 0.064 Uiso calc R 1 . .
    C C14 -0.0597(3) 0.9608(14) 0.0764(3) 0.0420(14) Uani d . 1 . .
    H H14A -0.0195 0.9504 0.0915 0.050 Uiso calc R 1 . .
loop_
    _atom_site_aniso_label
    _atom_site_aniso_U_11
    _atom_site_aniso_U_22
    _atom_site_aniso_U_33
    _atom_site_aniso_U_12
    _atom_site_aniso_U_13
    _atom_site_aniso_U_23
    Co1 0.0443(5) 0.0596(6) 0.0428(5) 0.000 0.0163(4) 0.000
    Br1 0.0289(3) 0.0637(4) 0.0467(4) 0.0012(2) 0.0197(3) -0.0043(3)
    Br2 0.0460(4) 0.0389(3) 0.0348(3) 0.0015(2) 0.0160(3) 0.0099(2)
    O1 0.0320(19) 0.039(2) 0.0299(19) 0.0049(16) 0.0186(16) 0.0067(16)
    N1 0.027(2) 0.033(2) 0.021(2) 0.0010(16) 0.0071(17) 0.0003(16)
    C1 0.028(2) 0.030(2) 0.022(2) -0.0039(19) 0.0092(19) -0.0012(18)
    C2 0.033(3) 0.031(3) 0.024(2) -0.006(2) 0.011(2) -0.0022(19)
    C3 0.032(3) 0.038(3) 0.028(3) -0.010(2) 0.014(2) -0.005(2)
    C4 0.026(2) 0.042(3) 0.032(3) -0.004(2) 0.012(2) -0.006(2)
    C5 0.027(3) 0.044(3) 0.029(3) 0.001(2) 0.006(2) 0.000(2)
    C6 0.026(2) 0.038(3) 0.022(2) -0.002(2) 0.0078(19) -0.001(2)
    C7 0.027(3) 0.042(3) 0.023(2) -0.004(2) 0.006(2) -0.003(2)
    C8 0.041(3) 0.034(3) 0.025(2) 0.006(2) 0.013(2) -0.002(2)
    C9 0.045(3) 0.031(3) 0.023(2) 0.001(2) 0.013(2) -0.0074(19)
    C10 0.043(4) 0.061(4) 0.042(4) 0.007(3) 0.014(3) 0.004(3)
    C11 0.048(4) 0.076(5) 0.046(4) 0.016(4) 0.000(3) 0.003(4)
    C12 0.084(6) 0.051(4) 0.025(3) 0.005(4) 0.005(3) 0.001(3)
    C13 0.065(5) 0.056(4) 0.036(3) -0.011(4) 0.010(3) 0.006(3)
    C14 0.044(3) 0.052(4) 0.029(3) -0.007(3) 0.008(3) 0.000(2)
_geom_special_details
;
 All esds (except the esd in the dihedral angle between two l.s. planes)
 are estimated using the full covariance matrix.  The cell esds are taken
 into account individually in the estimation of esds in distances, angles
 and torsion angles; correlations between esds in cell parameters are only
 used when they are defined by crystal symmetry.  An approximate (isotropic)
 treatment of cell esds is used for estimating esds involving l.s. planes.
;
loop_
    _geom_bond_atom_site_label_1
    _geom_bond_atom_site_label_2
    _geom_bond_site_symmetry_2
    _geom_bond_distance
    _geom_bond_publ_flag
    Co1 O1 2 1.935(4) ?
    Co1 O1 . 1.935(4) y
    Co1 N1 . 2.005(4) y
    Co1 N1 2 2.005(4) ?
    Br1 C4 . 1.902(5) ?
    Br2 C2 . 1.888(6) ?
    O1 C1 . 1.298(6) ?
    N1 C7 . 1.285(7) ?
    N1 C8 . 1.493(7) ?
    C1 C2 . 1.424(7) ?
    C1 C6 . 1.442(7) ?
    C2 C3 . 1.383(7) ?
    C3 C4 . 1.379(8) ?
    C3 H3A . 0.9300 ?
    C4 C5 . 1.376(8) ?
    C5 C6 . 1.399(8) ?
    C5 H5A . 0.9300 ?
    C6 C7 2 1.441(7) ?
    C7 C6 2 1.441(7) ?
    C7 H7A . 0.9300 ?
    C8 C9 . 1.505(8) ?
    C8 H8A . 0.9700 ?
    C8 H8B . 0.9700 ?
    C9 C14 . 1.388(8) ?
    C9 C10 . 1.396(9) ?
    C10 C11 . 1.404(11) ?
    C10 H10A . 0.9300 ?
    C11 C12 . 1.323(12) ?
    C11 H11A . 0.9300 ?
    C12 C13 . 1.405(11) ?
    C12 H12A . 0.9300 ?
    C13 C14 . 1.375(10) ?
    C13 H13A . 0.9300 ?
    C14 H14A . 0.9300 ?
loop_
    _geom_angle_atom_site_label_1
    _geom_angle_atom_site_label_2
    _geom_angle_atom_site_label_3
    _geom_angle_site_symmetry_1
    _geom_angle_site_symmetry_3
    _geom_angle
    _geom_angle_publ_flag
    O1 Co1 O1 2 . 126.8(2) y
    O1 Co1 N1 2 . 94.16(17) y
    O1 Co1 N1 . . 113.29(17) y
    O1 Co1 N1 2 2 113.29(17) ?
    O1 Co1 N1 . 2 94.16(17) ?
    N1 Co1 N1 . 2 117.1(3) y
    C1 O1 Co1 . . 125.4(3) ?
    C7 N1 C8 . . 116.2(5) ?
    C7 N1 Co1 . . 121.4(4) ?
    C8 N1 Co1 . . 122.3(4) ?
    O1 C1 C2 . . 120.9(5) ?
    O1 C1 C6 . . 124.4(4) ?
    C2 C1 C6 . . 114.7(4) ?
    C3 C2 C1 . . 123.3(5) ?
    C3 C2 Br2 . . 118.2(4) ?
    C1 C2 Br2 . . 118.6(4) ?
    C4 C3 C2 . . 119.6(5) ?
    C4 C3 H3A . . 120.2 ?
    C2 C3 H3A . . 120.2 ?
    C5 C4 C3 . . 120.6(5) ?
    C5 C4 Br1 . . 120.0(5) ?
    C3 C4 Br1 . . 119.3(4) ?
    C4 C5 C6 . . 120.6(5) ?
    C4 C5 H5A . . 119.7 ?
    C6 C5 H5A . . 119.7 ?
    C5 C6 C7 . 2 115.6(5) ?
    C5 C6 C1 . . 121.2(5) ?
    C7 C6 C1 2 . 123.2(5) ?
    N1 C7 C6 . 2 127.9(5) ?
    N1 C7 H7A . . 116.0 ?
    C6 C7 H7A 2 . 116.0 ?
    N1 C8 C9 . . 110.5(4) ?
    N1 C8 H8A . . 109.6 ?
    C9 C8 H8A . . 109.6 ?
    N1 C8 H8B . . 109.6 ?
    C9 C8 H8B . . 109.6 ?
    H8A C8 H8B . . 108.1 ?
    C14 C9 C10 . . 118.5(6) ?
    C14 C9 C8 . . 121.1(6) ?
    C10 C9 C8 . . 120.5(6) ?
    C9 C10 C11 . . 118.6(7) ?
    C9 C10 H10A . . 120.7 ?
    C11 C10 H10A . . 120.7 ?
    C12 C11 C10 . . 123.0(7) ?
    C12 C11 H11A . . 118.5 ?
    C10 C11 H11A . . 118.5 ?
    C11 C12 C13 . . 118.8(7) ?
    C11 C12 H12A . . 120.6 ?
    C13 C12 H12A . . 120.6 ?
    C14 C13 C12 . . 120.0(7) ?
    C14 C13 H13A . . 120.0 ?
    C12 C13 H13A . . 120.0 ?
    C13 C14 C9 . . 121.2(7) ?
    C13 C14 H14A . . 119.4 ?
    C9 C14 H14A . . 119.4 ?
