# Supplementary material for: Bis{2-[(E)-benzyl­imino­meth­yl]-4,6-dibromo­phenolato-κ2 N,O}cobalt(II)
Source: Acta Crystallogr Sect E Struct Rep Online. 2008 Oct 15;64(Pt 11):m1394. doi: 10.1107/S1600536808032303 (PMC2959770; doi:10.1107/S1600536808032303)
Supplement: Supplementary file 2 [file e-64-m1394-Isup2.hkl]

# 
# h,k,l, Fc-squared, Fo-squared, sigma(Fo-squared) and status flag 
# 
data_I
_shelx_title ' tref in C2/c' 
_shelx_refln_list_code          4 
_shelx_F_calc_maximum      564.03 
_exptl_crystal_F_000      1540.00 
_reflns_d_resolution_high  0.7658 
 
loop_ 
 _symmetry_equiv_pos_as_xyz 
 'x, y, z' 
 '-x, y, -z+1/2' 
 'x+1/2, y+1/2, z' 
 '-x+1/2, y+1/2, -z+1/2' 
 '-x, -y, -z' 
 'x, -y, z-1/2' 
 '-x+1/2, -y+1/2, -z' 
 'x+1/2, -y+1/2, z-1/2' 
 
_cell_length_a    23.8745 
_cell_length_b     4.8190 
_cell_length_c    24.2089 
_cell_angle_alpha  90.000 
_cell_angle_beta  105.873 
_cell_angle_gamma  90.000 
 
_shelx_F_squared_multiplier     1.000 
 
loop_ 
 _refln_index_h 
 _refln_index_k 
 _refln_index_l 
 _refln_F_squared_calc 
 _refln_F_squared_meas 
 _refln_F_squared_sigma 
 _refln_observed_status 
   2   0   0    18636.60    12295.86    379.32 o 
   4   0   0     6850.44     3540.06     78.49 o 
   6   0   0   101511.84   123487.79   3917.37 o 
   8   0   0     1220.43     3055.54     66.15 o 
  10   0   0    44982.82    56956.14   1044.49 o 
  12   0   0    79112.60    77874.45   1425.92 o 
  14   0   0      934.66      460.25     28.78 o 
  16   0   0    78515.09    79395.88   1454.43 o 
  18   0   0     1018.96      796.62     39.57 o 
  20   0   0     6100.17     6397.51    161.60 o 
  22   0   0     5622.06     5575.12    181.72 o 
  24   0   0      139.53      200.15     77.96 o 
  26   0   0       67.98       65.77     96.11 o 
  28   0   0     1861.39     2357.85    172.65 o 
   1   1   0     9384.70     6488.19     87.97 o 
   3   1   0     7794.99    14881.86    208.09 o 
   5   1   0    40432.38    35311.40    487.59 o 
   7   1   0    73851.31    73099.12   1125.52 o 
   9   1   0    40579.84    39008.43    503.90 o 
  11   1   0    15721.19    14714.33    195.61 o 
  13   1   0        2.35       97.82     23.71 o 
  15   1   0     6150.90     7452.51    160.75 o 
  17   1   0      464.66      692.97     43.79 o 
  19   1   0      434.37      424.28     33.41 o 
  21   1   0     8669.94     8946.53    178.19 o 
  23   1   0     6889.14     7129.08    162.10 o 
  25   1   0     4502.13     4733.28    225.66 o 
  27   1   0       65.61      237.85    115.95 o 
  29   1   0       82.40      -21.83    107.45 o 
   0   2   0      260.87     1012.24    101.92 o 
   2   2   0   116791.91   104647.17   2173.28 o 
   4   2   0      806.35     1762.04     34.00 o 
   6   2   0    19702.30    18438.55    243.24 o 
   8   2   0    42056.34    50550.47    652.93 o 
  10   2   0    11712.92    11001.38    149.08 o 
  12   2   0      445.16      814.63     25.70 o 
  14   2   0    50097.68    48926.12    711.29 o 
  16   2   0     1736.78     1577.19     49.33 o 
  18   2   0    14161.43    13814.37    236.05 o 
  20   2   0      666.75      693.40     60.08 o 
  22   2   0      992.07     1028.66     62.56 o 
  24   2   0     1274.46     1032.31     68.43 o 
  26   2   0      100.38      200.94     62.03 o 
  28   2   0       26.26       98.09    132.11 o 
   1   3   0     6910.11     8744.80    136.15 o 
   3   3   0     3312.56     3259.28     54.26 o 
   5   3   0    10633.61    10228.63    141.21 o 
   7   3   0    12920.58    11502.79    239.62 o 
   9   3   0     7479.23     6752.18     98.97 o 
  11   3   0     6686.09     6670.51    121.72 o 
  13   3   0       67.86       61.95     31.98 o 
  15   3   0      138.24      140.46     53.43 o 
  17   3   0       21.71       69.95     41.89 o 
  19   3   0      940.77      913.98     83.19 o 
  21   3   0      135.83      170.87     58.28 o 
  23   3   0     2330.99     2506.06    103.04 o 
  25   3   0       30.03      124.52     67.87 o 
   0   4   0    11905.25    12240.24    301.05 o 
   2   4   0       64.48      142.79     24.97 o 
   4   4   0     8908.95     9167.92    133.08 o 
   6   4   0     2799.29     2903.89     65.82 o 
   8   4   0     1942.35     1946.20     74.53 o 
  10   4   0      811.18      727.30     56.06 o 
  12   4   0     6381.20     6365.73    223.96 o 
  14   4   0       53.84       37.00     48.49 o 
  16   4   0     5071.89     5044.69    133.11 o 
  18   4   0      361.87      372.93     64.79 o 
  20   4   0      391.08      418.81     66.17 o 
  22   4   0      273.93      104.43     69.50 o 
   1   5   0      754.72      877.44     43.67 o 
   3   5   0      299.10      304.21     45.43 o 
   5   5   0      213.85      294.31     47.54 o 
   7   5   0       18.20       68.31     48.51 o 
   9   5   0      268.01      441.05     60.64 o 
  11   5   0       61.93      101.48     73.77 o 
  13   5   0      342.00      380.02     65.82 o 
  15   5   0       13.33      -44.20     65.81 o 
  17   5   0      541.04      622.79     79.41 o 
   0   6   0      280.97      140.61    126.44 o 
   2   6   0      262.53      339.26     95.20 o 
   4   6   0       16.30      -38.10     67.23 o 
   6   6   0      814.38      928.55     80.66 o 
   8   6   0      127.17      234.79     76.80 o 
 -29   1   1     2203.71     2180.10    166.70 o 
 -27   1   1     2584.20     2659.49    188.81 o 
 -25   1   1     6022.33     5889.19    204.97 o 
 -23   1   1     5700.82     5638.68    116.33 o 
 -21   1   1     5316.33     5148.65    116.62 o 
 -19   1   1    11721.28    11893.41    204.09 o 
 -17   1   1    11764.17    12284.00    256.59 o 
 -15   1   1    24713.91    25795.57    377.33 o 
 -13   1   1    23626.18    24620.46    322.93 o 
 -11   1   1    25644.98    27479.62    358.15 o 
  -9   1   1    24640.78    28496.59    370.71 o 
  -7   1   1    40548.60    45510.80    783.23 o 
  -5   1   1     8865.44    10411.69    137.67 o 
  -3   1   1    33809.80    37701.43    486.30 o 
  -1   1   1     2191.12     2387.84    152.00 o 
   1   1   1    17010.94    17221.86    224.78 o 
   3   1   1   109190.84   119779.09   1659.30 o 
   5   1   1     1093.93      988.81     20.00 o 
   7   1   1     2855.84     3898.80     55.85 o 
   9   1   1     8863.72     9586.84    129.43 o 
  11   1   1     4511.97     5464.34     78.97 o 
  13   1   1      771.90      749.91     49.78 o 
  15   1   1     2060.60     2012.72     71.90 o 
  17   1   1      501.96      623.77     62.56 o 
  19   1   1      618.50      642.14     35.79 o 
  21   1   1     4562.45     4706.04    100.66 o 
  23   1   1      917.96     1054.11     58.09 o 
  25   1   1      255.86      185.97    103.48 o 
  27   1   1     1787.86     1829.13    147.99 o 
  29   1   1      395.24      411.36    113.97 o 
 -28   2   1      150.02      296.82    135.80 o 
 -26   2   1       29.51       56.51     58.65 o 
 -24   2   1      105.34       31.80     54.46 o 
 -22   2   1      185.97      155.14     49.81 o 
 -20   2   1      638.79      571.14     49.13 o 
 -18   2   1     1261.27     1324.19     52.23 o 
 -16   2   1     1163.15     1233.28     43.79 o 
 -14   2   1    10644.45    11047.12    171.56 o 
 -12   2   1     4057.40     4083.63     64.45 o 
 -10   2   1     6125.77     6131.06     93.90 o 
  -8   2   1      341.93      507.75     18.13 o 
  -6   2   1      738.97     1074.99     25.35 o 
  -4   2   1     8394.19    10295.55    154.01 o 
  -2   2   1      456.35      635.88     25.90 o 
   0   2   1       47.40      110.55     27.16 o 
   2   2   1     9466.07     8962.10    121.03 o 
   4   2   1     3574.51     3837.45     56.65 o 
   6   2   1     9033.54     9519.51    138.14 o 
   8   2   1     5179.10     6075.79     91.82 o 
  10   2   1      468.39      615.02     21.09 o 
  12   2   1     6796.55     7423.96    119.48 o 
  14   2   1      840.89      674.68     31.74 o 
  16   2   1     6439.77     6896.01    117.70 o 
  18   2   1     6542.57     6725.54    149.99 o 
  20   2   1       18.97       -4.65     43.43 o 
  22   2   1      309.04      308.10     51.73 o 
  24   2   1     1023.65      878.21     82.91 o 
  26   2   1      280.34      367.46     62.34 o 
  28   2   1      522.73      345.87    136.08 o 
 -25   3   1     1783.95     1860.81     91.94 o 
 -23   3   1      419.12      491.98     80.55 o 
 -21   3   1    10865.19    10148.11    220.62 o 
 -19   3   1      319.28      338.30     51.11 o 
 -17   3   1     4636.18     4853.09    123.15 o 
 -15   3   1     7024.73     6917.76    154.49 o 
 -13   3   1        8.34       21.89     25.66 o 
 -11   3   1    22902.96    24443.40    361.86 o 
  -9   3   1    15485.22    15617.49    211.57 o 
  -7   3   1     1182.28     1310.69     34.70 o 
  -5   3   1    52287.37    55552.25    771.13 o 
  -3   3   1      375.54      383.05     20.18 o 
  -1   3   1     1051.14      846.93     46.56 o 
   1   3   1    26410.91    30131.31    394.42 o 
   3   3   1      186.76      280.66     19.43 o 
   5   3   1     3405.06     3604.60     58.71 o 
   7   3   1     3849.49     3540.34     63.26 o 
   9   3   1     5222.49     5345.44     91.75 o 
  11   3   1     8213.62     8389.19    155.61 o 
  13   3   1      656.22      748.15     41.22 o 
  15   3   1      114.14       74.62     36.24 o 
  17   3   1      706.53      605.76     50.37 o 
  19   3   1     2951.41     2821.46     93.54 o 
  21   3   1      260.54      293.72     53.87 o 
  23   3   1        4.20      -58.08     58.08 o 
  25   3   1     1491.57     1641.68     87.93 o 
 -22   4   1      698.91      493.61     77.25 o 
 -20   4   1      431.94      385.82     65.47 o 
 -18   4   1       22.04      -60.07     60.07 o 
 -16   4   1     2360.26     2401.95     92.33 o 
 -14   4   1     1741.82     1724.30     76.00 o 
 -12   4   1     1709.96     1847.95     79.13 o 
 -10   4   1      132.79       89.49     38.15 o 
  -8   4   1        7.61       -0.14     29.32 o 
  -6   4   1     6436.86     6814.56    111.73 o 
  -4   4   1      844.81     1008.51     34.09 o 
  -2   4   1      321.72      354.04     35.20 o 
   0   4   1     6751.45     7458.43    124.69 o 
   2   4   1     7890.44     8125.79    119.96 o 
   4   4   1    15962.75    16851.35    230.08 o 
   6   4   1       59.13      165.68     35.30 o 
   8   4   1       96.16       88.85     34.89 o 
  10   4   1     6330.24     6395.42    145.72 o 
  12   4   1     1060.82      941.13     52.30 o 
  14   4   1      493.06      386.38     59.53 o 
  16   4   1     4112.13     4068.64    118.13 o 
  18   4   1     1209.29     1153.11     72.39 o 
  20   4   1     2556.11     2356.16    106.27 o 
  22   4   1      101.36       83.20    109.02 o 
 -17   5   1        7.04        0.39     70.27 o 
 -15   5   1        1.06      -62.70     73.76 o 
 -13   5   1     4561.08     4461.98    155.71 o 
 -11   5   1       53.14        3.27     57.57 o 
  -9   5   1      383.40      300.05     58.51 o 
  -7   5   1     5313.67     5485.56    191.88 o 
  -5   5   1     1864.58     2031.94     76.33 o 
  -3   5   1     6524.24     7051.58    170.09 o 
  -1   5   1       31.38       -8.81     34.57 o 
   1   5   1      447.92      490.85     40.68 o 
   3   5   1     3765.17     3915.08     99.60 o 
   5   5   1       51.44        2.97     46.99 o 
   7   5   1      144.99      202.89     47.85 o 
   9   5   1     3390.93     3553.39    112.34 o 
  11   5   1     2267.60     2551.14    105.68 o 
  13   5   1      377.84      341.10     63.82 o 
  15   5   1      196.64       54.87     70.58 o 
  17   5   1      470.34      358.89     76.51 o 
  -8   6   1     1069.93      911.85     80.86 o 
  -6   6   1      540.46      460.60     91.87 o 
  -4   6   1      411.85      370.45     69.48 o 
  -2   6   1      686.83      827.32    102.95 o 
   0   6   1      442.72      457.29     96.51 o 
   2   6   1     1829.37     2443.94    112.35 o 
   4   6   1      405.22      392.49     74.14 o 
   6   6   1      212.25      331.78     64.16 o 
   8   6   1      830.75      970.79     79.48 o 
 -30   0   2     4354.67     4880.70    242.39 o 
 -28   0   2      123.02       12.76    105.46 o 
 -26   0   2    14779.52    15111.28    512.00 o 
 -24   0   2      149.92      259.97     90.15 o 
 -22   0   2     7642.27     7441.95    184.85 o 
 -20   0   2     8850.83     9534.09    196.37 o 
 -18   0   2     2174.80     2275.21     82.83 o 
 -16   0   2       51.41      161.27     26.81 o 
 -14   0   2    21808.23    20028.40    377.46 o 
 -12   0   2     2971.70     1664.62     47.89 o 
 -10   0   2    84418.95    80224.84   1603.53 o 
  -8   0   2    17460.58    12882.47    242.08 o 
  -6   0   2      101.90     1277.81     34.14 o 
  -4   0   2      757.71      238.85     10.06 o 
  -2   0   2     4277.72    11330.23    370.25 o 
   0   0   2    49536.50    38100.66   1397.93 o 
   2   0   2    36121.68    30388.58    561.53 o 
   4   0   2   100874.04    99366.98   4632.62 o 
   6   0   2    14409.99    11071.06    206.70 o 
   8   0   2    88169.93    84263.08   1537.03 o 
  10   0   2     2611.51     3968.78     83.72 o 
  12   0   2     2471.37     1880.71     51.63 o 
  14   0   2    39304.96    45750.04   1118.57 o 
  16   0   2    20348.98    18757.02    408.20 o 
  18   0   2      237.66      327.95     37.36 o 
  22   0   2       39.28       48.96     65.91 o 
  24   0   2    11410.41    11286.61    392.93 o 
 -29   1   2        0.62      -19.56    124.17 o 
 -27   1   2     1249.16      948.30    130.98 o 
 -25   1   2       62.36      130.02     47.94 o 
 -23   1   2     1014.09     1133.95     50.02 o 
 -21   1   2     9096.88     8918.25    160.98 o 
 -19   1   2    14728.24    14896.00    249.10 o 
 -17   1   2    19287.46    18949.55    272.46 o 
 -15   1   2     2712.50     2182.68     53.61 o 
 -13   1   2     2153.53     3727.91     69.08 o 
 -11   1   2    13500.71    17828.22    323.47 o 
  -9   1   2      571.32      215.22     15.73 o 
  -7   1   2     5699.42     3903.99     56.43 o 
  -5   1   2    85091.95    77688.89   1566.60 o 
  -3   1   2   101071.59    87762.92   3658.11 o 
  -1   1   2    50518.49    44747.36    701.49 o 
   1   1   2    12909.57     9511.14    126.08 o 
   3   1   2      582.25      113.22      6.21 o 
   5   1   2    22189.62    32736.59    471.64 o 
   7   1   2      103.58       87.77      8.55 o 
   9   1   2    13247.24    11859.10    168.95 o 
  11   1   2    42075.75    40873.61    542.96 o 
  13   1   2    24979.49    22891.75    434.65 o 
  15   1   2    13021.35    11542.15    193.40 o 
  17   1   2       66.06       73.15     25.91 o 
  19   1   2     1071.40     1151.70     44.75 o 
  21   1   2      646.66      706.32     57.82 o 
  23   1   2       22.24      130.23     69.11 o 
  25   1   2     1425.99     1733.36    106.72 o 
  27   1   2     2579.59     2764.67    172.93 o 
 -28   2   2     3094.26     3389.46    138.37 o 
 -26   2   2       10.34        4.87     64.87 o 
 -24   2   2     9793.37     9752.74    212.83 o 
 -22   2   2      593.96      521.08     56.10 o 
 -20   2   2     3068.24     3043.46     77.60 o 
 -18   2   2     7765.34     8123.58    148.07 o 
 -16   2   2       39.82        6.77     27.95 o 
 -14   2   2      894.05      724.63     26.44 o 
 -12   2   2    43795.92    42211.21    548.99 o 
 -10   2   2    28413.89    27228.54    356.34 o 
  -8   2   2    39143.53    39751.65    517.27 o 
  -6   2   2     2725.97     1971.22     35.47 o 
  -4   2   2     4476.36     7172.99     98.73 o 
  -2   2   2     3184.29     5314.93    103.99 o 
   0   2   2     6815.77    10647.55    142.39 o 
   2   2   2    47543.91    44750.50    578.88 o 
   4   2   2    23119.77    20946.84    274.03 o 
   6   2   2    58183.22    55905.24    771.44 o 
   8   2   2     1148.06      706.48     21.61 o 
  10   2   2     5775.36     5217.35     76.36 o 
  12   2   2    14445.22    16475.77    247.79 o 
  14   2   2    10434.22    10447.82    164.23 o 
  16   2   2     4318.69     4479.46     99.10 o 
  18   2   2    12423.15    11965.17    218.29 o 
  20   2   2     1195.76     1068.83     59.90 o 
  22   2   2    14193.82    13582.24    276.88 o 
  24   2   2     1055.98      839.72     65.59 o 
  26   2   2     1944.79     1908.26    113.46 o 
 -25   3   2      516.41      262.08     68.59 o 
 -23   3   2      158.57      243.58     58.91 o 
 -21   3   2      738.11      764.63     62.33 o 
 -19   3   2     9191.34     8688.63    190.81 o 
 -17   3   2      606.23      689.62     52.73 o 
 -15   3   2     1106.87     1063.51     46.58 o 
 -13   3   2       58.61       26.51     29.20 o 
 -11   3   2     1033.40      976.42     36.25 o 
  -9   3   2      361.01      583.80     26.58 o 
  -7   3   2    12957.78    12988.65    177.09 o 
  -5   3   2     3996.61     3373.36     56.64 o 
  -3   3   2    31752.75    32028.76    593.12 o 
  -1   3   2     5745.50     5245.80     87.45 o 
   1   3   2     2277.12     1696.75     40.83 o 
   3   3   2     4183.98     5128.22     77.14 o 
   5   3   2      978.84     1584.22     73.78 o 
   7   3   2      972.80     1228.74     51.03 o 
   9   3   2     8846.77     8864.57    154.08 o 
  11   3   2     4452.70     4293.51     92.66 o 
  13   3   2    20795.27    20677.21    354.50 o 
  15   3   2     4260.27     4195.28     96.18 o 
  17   3   2       12.87      -43.43     45.81 o 
  19   3   2      332.14      198.94     51.87 o 
  21   3   2        2.16        2.21     54.85 o 
  23   3   2       24.49      -19.69     57.39 o 
  25   3   2      802.68      933.38     73.76 o 
 -22   4   2      710.88      750.51     74.01 o 
 -20   4   2      496.98      408.68     63.91 o 
 -18   4   2      437.98      497.97     59.90 o 
 -16   4   2      259.45      174.83     53.58 o 
 -14   4   2     2074.50     1991.27    133.81 o 
 -12   4   2     2744.40     2608.01     91.17 o 
 -10   4   2     4685.18     4806.26     91.20 o 
  -8   4   2     1316.97     1284.72     47.34 o 
  -6   4   2      164.77      116.64     22.79 o 
  -4   4   2       59.11       97.67     29.82 o 
  -2   4   2      214.25      219.13     26.59 o 
   0   4   2     1420.23     1510.10     43.03 o 
   2   4   2      130.69       67.04     31.55 o 
   4   4   2     6579.24     6705.93    113.28 o 
   6   4   2      231.14      218.40     37.27 o 
   8   4   2     3655.94     3750.60     89.27 o 
  10   4   2      672.18      851.35     54.62 o 
  12   4   2     1449.00     1565.53     67.14 o 
  14   4   2      245.51      275.73     71.67 o 
  16   4   2     2597.29     2672.83     98.13 o 
  18   4   2       21.84       12.12     57.76 o 
  20   4   2     2372.79     2561.90    106.34 o 
  22   4   2      315.53      162.67     71.09 o 
 -17   5   2      904.34     1134.53    100.37 o 
 -15   5   2      157.81      144.11     65.95 o 
 -13   5   2      905.67     1090.07     76.99 o 
 -11   5   2      542.88      533.61     64.20 o 
  -9   5   2      134.38      292.75     57.50 o 
  -7   5   2       11.35        2.81     31.30 o 
  -5   5   2     1692.19     2091.02     76.42 o 
  -3   5   2      456.95      575.76     37.98 o 
  -1   5   2     2431.61     2959.75     86.49 o 
   1   5   2      417.93      434.52     47.63 o 
   3   5   2      800.76     1145.49     58.76 o 
   5   5   2        0.26        8.67     43.91 o 
   7   5   2      412.22      598.35     54.95 o 
   9   5   2       42.48       26.69     54.47 o 
  11   5   2     1376.72     1663.12     84.92 o 
  13   5   2       14.99       88.91     64.73 o 
  15   5   2       60.67       73.17     68.62 o 
  17   5   2        2.36       -9.91     74.90 o 
  -8   6   2      130.42      117.50     85.30 o 
  -6   6   2      126.39       96.25     82.14 o 
  -4   6   2      221.90      216.40     95.32 o 
  -2   6   2      437.63      505.47     97.40 o 
   0   6   2       10.83      -89.32     89.32 o 
   2   6   2       96.93      112.01     84.74 o 
   4   6   2      150.36      250.84     85.64 o 
   6   6   2       91.98      185.07     62.48 o 
   8   6   2       12.18     -110.85    115.10 o 
 -29   1   3      733.90      896.14    126.44 o 
 -27   1   3        0.95       32.63     68.72 o 
 -25   1   3      512.80      470.96     53.18 o 
 -23   1   3      469.35      493.37     46.75 o 
 -21   1   3     1932.75     1995.45     65.78 o 
 -19   1   3     1018.78     1051.18     37.11 o 
 -17   1   3       51.92      150.45     25.72 o 
 -15   1   3    22889.75    24171.43    319.15 o 
 -13   1   3     7758.74     9280.00    137.39 o 
 -11   1   3     4996.46     5256.29     81.32 o 
  -9   1   3    19788.68    22203.31    290.15 o 
  -7   1   3     7347.12     7357.02     99.68 o 
  -5   1   3    20827.19    23653.54    308.26 o 
  -3   1   3   143207.08   145519.70   3319.64 o 
  -1   1   3      914.96     1177.72     19.94 o 
   1   1   3    51670.69    57215.80    738.85 o 
   3   1   3   184240.59   189497.94   2731.53 o 
   5   1   3     7917.27     8268.81    123.79 o 
   7   1   3    33992.81    36815.23    531.68 o 
   9   1   3    24620.73    24981.26    325.85 o 
  11   1   3    11555.06    13218.52    188.98 o 
  13   1   3    25469.80    26420.13    370.56 o 
  15   1   3     4558.71     5095.98     96.22 o 
  17   1   3    28980.75    28866.54    510.61 o 
  19   1   3     8761.36     8403.57    140.21 o 
  21   1   3      406.83      458.16     44.84 o 
  23   1   3     3070.94     3019.12    154.65 o 
  25   1   3     2045.55     1966.07    121.30 o 
  27   1   3      476.72      463.52    117.37 o 
 -28   2   3      274.63      303.43     81.77 o 
 -26   2   3      223.68      291.93     72.60 o 
 -24   2   3     2986.87     2968.31    211.53 o 
 -22   2   3       12.41       41.31     39.73 o 
 -20   2   3       28.30      103.97     39.20 o 
 -18   2   3     6961.93     7058.07    132.88 o 
 -16   2   3      313.27      366.15     31.65 o 
 -14   2   3       32.37       80.24     18.68 o 
 -12   2   3     2288.50     2110.08     50.95 o 
 -10   2   3     5424.28     6513.35     93.09 o 
  -8   2   3    23014.69    24710.09    324.40 o 
  -6   2   3     1207.87     1003.64     25.13 o 
  -4   2   3     1198.01     1060.46     47.63 o 
  -2   2   3     3755.83     4516.27     79.19 o 
   0   2   3     5590.31     7087.74     96.92 o 
   2   2   3    13380.37    16205.10    213.34 o 
   4   2   3      359.56      825.95     21.40 o 
   6   2   3    16268.63    18142.16    238.97 o 
   8   2   3     9863.32    11043.69    205.97 o 
  10   2   3     1794.84     1696.78     66.30 o 
  12   2   3       38.49      209.04     50.35 o 
  14   2   3     3330.38     3356.22     79.20 o 
  16   2   3      112.60      107.51     34.67 o 
  18   2   3     1052.28     1113.42     49.50 o 
  20   2   3       31.03       30.20     41.77 o 
  22   2   3     1240.74     1238.03    121.01 o 
  24   2   3      293.76      267.18     57.83 o 
  26   2   3       63.24       59.71     86.51 o 
 -27   3   3       75.42       85.62     94.69 o 
 -25   3   3       11.05      -20.23     63.88 o 
 -23   3   3      824.35      697.32     65.70 o 
 -21   3   3        0.77       -2.31     49.53 o 
 -19   3   3      211.68      261.84     52.15 o 
 -17   3   3     3626.92     3550.63     86.52 o 
 -15   3   3     2370.68     2710.34    100.66 o 
 -13   3   3    10154.99     9955.69    173.71 o 
 -11   3   3    13052.62    13922.05    190.71 o 
  -9   3   3        6.63       -0.97     19.08 o 
  -7   3   3    10435.85    11181.49    154.39 o 
  -5   3   3     7239.17     7368.31    105.93 o 
  -3   3   3      268.17      336.24     26.34 o 
  -1   3   3    42762.64    44321.70    577.28 o 
   1   3   3      510.68      627.04     24.03 o 
   3   3   3    10884.21    11236.41    153.94 o 
   5   3   3    16348.96    17705.84    236.42 o 
   7   3   3     1160.71     1030.37     39.73 o 
   9   3   3    16439.03    17234.83    296.21 o 
  11   3   3    11402.86    11627.04    232.50 o 
  13   3   3      413.98      407.71     37.86 o 
  15   3   3     9682.81     9455.09    178.82 o 
  17   3   3      256.66      207.62     48.98 o 
  19   3   3     3299.90     2931.74     98.85 o 
  21   3   3     1694.85     1552.85     81.32 o 
  23   3   3      204.91      197.70     65.05 o 
  25   3   3     1293.71      929.00     92.01 o 
 -22   4   3     1122.79     1287.62     86.00 o 
 -20   4   3        4.68       -8.07     61.58 o 
 -18   4   3       59.27      -35.97     57.70 o 
 -16   4   3     5367.75     5233.25    137.29 o 
 -14   4   3        5.50       90.97     47.47 o 
 -12   4   3        6.02        4.63     41.87 o 
 -10   4   3     5344.55     5350.39    109.49 o 
  -8   4   3     6393.24     6313.94     98.63 o 
  -6   4   3     6127.59     6831.24    105.12 o 
  -4   4   3     1464.27     1480.56     54.78 o 
  -2   4   3     3260.57     3564.71     72.18 o 
   0   4   3     5936.33     6438.53     98.64 o 
   2   4   3      141.32      160.64     25.78 o 
   4   4   3     2229.92     2381.48     68.33 o 
   6   4   3     9795.66    10184.22    187.97 o 
   8   4   3     7365.26     7664.37    168.81 o 
  10   4   3     1775.25     1738.07     67.16 o 
  12   4   3       51.29       46.01     28.29 o 
  14   4   3     3768.35     3590.79     96.91 o 
  16   4   3     2091.07     1840.10     89.10 o 
  18   4   3       95.88       49.68     55.95 o 
  20   4   3     1099.05     1299.44     80.27 o 
  22   4   3      620.05      616.23     90.45 o 
 -17   5   3     1490.66     1701.97     91.57 o 
 -15   5   3     2429.76     2412.23    121.41 o 
 -13   5   3       51.34      105.59     59.90 o 
 -11   5   3        0.94       -9.68     56.52 o 
  -9   5   3     6010.57     5476.13    141.62 o 
  -7   5   3      464.73      487.64     57.85 o 
  -5   5   3      413.91      311.98     47.50 o 
  -3   5   3     4820.91     5138.43    115.51 o 
  -1   5   3     2050.10     2318.85     68.10 o 
   1   5   3     7695.24     8358.53    194.17 o 
   3   5   3       94.74       76.29     45.71 o 
   5   5   3       64.16       26.87     46.32 o 
   7   5   3     4323.08     4198.95    104.93 o 
   9   5   3        1.92      -10.16     49.82 o 
  11   5   3      230.86       99.99     52.45 o 
  13   5   3     2913.10     3136.04    115.60 o 
  15   5   3      175.07      191.53     66.76 o 
  17   5   3     1484.99     1463.56    106.60 o 
  -8   6   3     1016.08     1439.91    140.76 o 
  -6   6   3      659.52      622.94     93.98 o 
  -4   6   3      280.21      274.14    138.63 o 
  -2   6   3      732.06      727.53     95.48 o 
   0   6   3     1287.51     1310.82     83.82 o 
   2   6   3      555.21      538.66     63.58 o 
   4   6   3      506.32      684.82    132.68 o 
   6   6   3     1503.92     1707.30     94.10 o 
 -30   0   4      661.76      905.49    121.90 o 
 -28   0   4     2927.93     2836.68    182.01 o 
 -26   0   4     2516.98     3120.74    178.04 o 
 -24   0   4      148.26      184.27     80.51 o 
 -22   0   4    46588.61    46681.62   1002.18 o 
 -20   0   4      147.39      122.86     39.58 o 
 -18   0   4    44278.39    43792.43    838.01 o 
 -16   0   4     9353.36    11014.02    216.94 o 
 -14   0   4     7001.52     5818.52    127.43 o 
 -12   0   4    95312.31   117003.70   2138.31 o 
 -10   0   4    90759.67    88101.63   1670.84 o 
  -8   0   4      269.22      107.93     36.57 o 
  -6   0   4   304069.88   268884.16   8271.64 o 
  -4   0   4     3783.47     1550.75     44.08 o 
  -2   0   4    10429.47     6321.56    286.05 o 
   0   0   4    58835.36    72880.84   2524.12 o 
   2   0   4    71422.15    66194.78   1217.22 o 
   4   0   4    65142.83    87335.09   5094.31 o 
   6   0   4   120427.69   108474.83   3885.08 o 
   8   0   4    30744.45    27463.47    504.63 o 
  10   0   4    81944.48    79274.58   1447.55 o 
  12   0   4     6710.61     5481.14    113.91 o 
  14   0   4     7585.34     6894.81    141.66 o 
  16   0   4     5226.27     5851.01    126.22 o 
  18   0   4     2654.52     3105.88    114.69 o 
  20   0   4     4285.89     4597.37    152.10 o 
  22   0   4     5152.53     5548.87    293.14 o 
  24   0   4    10036.13     8508.05    393.21 o 
 -29   1   4     2637.04     3188.21    211.77 o 
 -27   1   4     1591.34     1881.90     85.24 o 
 -25   1   4       18.42      -13.62     48.83 o 
 -23   1   4        5.08       47.56     43.08 o 
 -21   1   4     1019.11     1059.04     72.18 o 
 -19   1   4      108.00      133.13     28.00 o 
 -17   1   4     7409.45     7108.44    112.12 o 
 -15   1   4    37437.46    36437.25    477.26 o 
 -13   1   4    37931.14    34789.90    454.47 o 
 -11   1   4    21374.79    17886.35    294.09 o 
  -9   1   4     2742.16     1930.52     33.60 o 
  -7   1   4    20267.26    28923.13    377.04 o 
  -5   1   4    14819.79    21937.48    287.39 o 
  -3   1   4     6939.47    12675.85    166.98 o 
  -1   1   4    17593.04    12702.49    166.35 o 
   1   1   4   222955.14   204583.56   3186.66 o 
   3   1   4   171654.05   160730.80   2820.32 o 
   5   1   4    16503.98    13667.13    201.34 o 
   7   1   4      539.47      124.71     12.77 o 
   9   1   4    14374.35    18289.76    240.21 o 
  11   1   4     1796.09     2971.36     70.37 o 
  13   1   4     1715.32     1270.04     38.70 o 
  15   1   4    16912.33    15786.87    423.52 o 
  17   1   4    13810.08    13522.22    226.19 o 
  19   1   4     4288.51     3722.39    124.54 o 
  21   1   4      234.18      362.25     60.23 o 
  23   1   4      375.67      389.30     73.69 o 
  25   1   4      563.02      515.66     84.33 o 
  27   1   4       35.24      196.46    110.56 o 
 -28   2   4      878.29     1045.07     88.06 o 
 -26   2   4      983.24      940.24     81.06 o 
 -24   2   4    10545.86    10653.33    268.22 o 
 -22   2   4      372.72      354.28     57.23 o 
 -20   2   4    23555.27    23267.90    382.15 o 
 -18   2   4     5463.88     5799.72    114.62 o 
 -16   2   4     4275.85     3956.41     72.69 o 
 -14   2   4    24622.09    27424.96    387.39 o 
 -12   2   4    19095.72    18618.67    248.19 o 
 -10   2   4      461.88      795.64     27.90 o 
  -8   2   4   124388.73   124382.02   1602.42 o 
  -6   2   4     2415.82     1205.39     39.25 o 
  -4   2   4    87565.73    84576.72   1202.94 o 
  -2   2   4    12804.58    17914.95    262.97 o 
   0   2   4     4543.36     3267.19     49.63 o 
   2   2   4    39209.51    47440.91    656.80 o 
   4   2   4    22659.83    20941.77    274.34 o 
   6   2   4       12.97       59.46     12.39 o 
   8   2   4    52876.76    50778.14    733.78 o 
  10   2   4     9325.66     8576.43    134.46 o 
  12   2   4    18889.48    17548.50    583.96 o 
  14   2   4     1250.36     1412.36     59.30 o 
  16   2   4        0.63       11.67     35.76 o 
  18   2   4      523.18      534.90     71.69 o 
  20   2   4     1294.45     1226.21     57.46 o 
  22   2   4     1854.90     1999.26    146.15 o 
  24   2   4     1170.34     1331.10    101.55 o 
  26   2   4     1034.34     1214.31    135.94 o 
 -27   3   4      819.90     1073.93    114.96 o 
 -25   3   4      115.41      163.75     70.40 o 
 -23   3   4      762.49      630.57     64.95 o 
 -21   3   4        3.67       -4.09     53.39 o 
 -19   3   4        4.13       75.44     49.05 o 
 -17   3   4     1398.89     1385.41     57.49 o 
 -15   3   4     2740.16     2710.85     79.33 o 
 -13   3   4     6641.93     6405.55    121.03 o 
 -11   3   4    12096.55    11758.11    163.41 o 
  -9   3   4     1932.50     1659.22     40.34 o 
  -7   3   4      135.67      256.41     23.24 o 
  -5   3   4     1041.24     1557.55     46.64 o 
  -3   3   4     3949.66     3546.35     67.31 o 
  -1   3   4     9861.97     9538.98    132.68 o 
   1   3   4    12520.23    11223.36    153.63 o 
   3   3   4     2428.43     1770.99     40.82 o 
   5   3   4     8296.07     7970.21    120.15 o 
   7   3   4      506.08      753.91     37.37 o 
   9   3   4      114.29       80.22     30.80 o 
  11   3   4      329.17      437.00     44.93 o 
  13   3   4     1430.89     1505.64     65.90 o 
  15   3   4      492.24      449.69     44.80 o 
  17   3   4     7677.18     7218.61    193.83 o 
  19   3   4     2594.62     2562.67     91.32 o 
  21   3   4     1257.16     1214.22     79.58 o 
  23   3   4      366.95      195.52     63.49 o 
 -22   4   4     1375.62     1448.91     88.74 o 
 -20   4   4      253.71       83.97     64.92 o 
 -18   4   4     3667.98     3465.78    113.90 o 
 -16   4   4      430.58      484.56    134.66 o 
 -14   4   4     1006.69     1082.27     73.60 o 
 -12   4   4      927.43      928.47     47.93 o 
 -10   4   4     9109.07     9063.60    164.22 o 
  -8   4   4      800.78      874.16     57.77 o 
  -6   4   4    14681.16    14570.84    222.20 o 
  -4   4   4       44.20       16.33     32.12 o 
  -2   4   4     8292.94     8028.70    213.00 o 
   0   4   4     1336.21     1317.12     42.15 o 
   2   4   4      550.65      437.79     29.87 o 
   4   4   4     1565.69     1552.82     60.15 o 
   6   4   4     6697.67     6979.90    155.66 o 
   8   4   4       73.33      145.84     38.01 o 
  10   4   4     4155.27     4182.18    100.76 o 
  12   4   4      226.47      303.13     46.35 o 
  14   4   4      762.34      593.98     56.18 o 
  16   4   4      107.75       64.05     57.96 o 
  18   4   4      357.48      373.99     60.59 o 
  20   4   4       42.99       52.27     65.59 o 
 -17   5   4      508.04      506.92     74.64 o 
 -15   5   4      483.27      689.15     70.19 o 
 -13   5   4       96.10       96.63     62.05 o 
 -11   5   4       13.51       -7.33     56.06 o 
  -9   5   4      100.23      -12.23     52.62 o 
  -7   5   4      142.19      161.93     44.82 o 
  -5   5   4     2527.81     2838.85     80.11 o 
  -3   5   4       53.30        7.92     20.52 o 
  -1   5   4      425.26      549.24     49.15 o 
   1   5   4        5.09       14.35     49.65 o 
   3   5   4      524.69      750.33     55.69 o 
   5   5   4      206.63      207.14     48.52 o 
   7   5   4      810.05     1042.37     60.98 o 
   9   5   4      114.88       33.59     52.80 o 
  11   5   4      673.63      822.42     64.44 o 
  13   5   4       93.04       58.10     61.45 o 
  15   5   4      308.98      361.83     76.27 o 
  -8   6   4      100.60       87.59     82.33 o 
  -6   6   4       48.61      -63.79    116.52 o 
  -4   6   4       47.30       48.19    132.96 o 
  -2   6   4      275.07      121.12     91.29 o 
   0   6   4      620.33      697.86     65.01 o 
   2   6   4      111.28      198.71     61.07 o 
   4   6   4     1137.40     1129.76    102.89 o 
   6   6   4       77.53      185.73     63.26 o 
 -29   1   5     5329.75     5315.18    175.37 o 
 -27   1   5     1995.81     1885.33     83.61 o 
 -25   1   5     6202.75     6198.26    182.79 o 
 -23   1   5    10079.86    10129.86    202.94 o 
 -21   1   5     3793.03     3971.44     78.65 o 
 -19   1   5     8515.21     8524.06    155.68 o 
 -17   1   5    11818.56    11703.49    173.86 o 
 -15   1   5    18396.11    19851.34    264.78 o 
 -13   1   5     9409.88     9821.10    135.25 o 
 -11   1   5     1906.68     2424.41     41.85 o 
  -9   1   5    29739.56    32647.53    425.57 o 
  -7   1   5     1078.13     1010.95     21.26 o 
  -5   1   5    17511.16    18587.85    243.73 o 
  -3   1   5    24825.98    29121.83    380.11 o 
  -1   1   5      437.36      649.75     15.32 o 
   1   1   5    17931.03    20095.11    289.72 o 
   3   1   5     1377.22     1779.95     39.72 o 
   5   1   5     3442.83     4868.30     77.14 o 
   7   1   5     3916.18     4191.35     85.46 o 
   9   1   5     2303.14     2475.77     58.66 o 
  11   1   5     9398.46     9904.18    182.49 o 
  13   1   5     1499.29     1374.87     68.60 o 
  15   1   5     4889.77     4962.86     88.67 o 
  17   1   5     8310.65     8571.29    162.46 o 
  19   1   5      402.45      440.89     52.31 o 
  21   1   5     3051.94     2906.94    124.64 o 
  23   1   5      962.94      967.88     69.02 o 
  25   1   5     2506.66     2239.10    137.64 o 
  27   1   5     1895.67     1945.08    193.35 o 
 -28   2   5       35.70      -28.58     71.52 o 
 -26   2   5      444.58      372.21     72.42 o 
 -24   2   5       96.27      174.66     48.31 o 
 -22   2   5      188.19       91.49     45.77 o 
 -20   2   5     1463.40     1540.65     65.45 o 
 -18   2   5     2262.96     2433.42     80.62 o 
 -16   2   5      870.48      743.25     32.27 o 
 -14   2   5     1674.35     1781.22     71.41 o 
 -12   2   5      380.26      492.89     28.07 o 
 -10   2   5    11061.48    12662.13    171.59 o 
  -8   2   5     1742.72     1657.23     35.25 o 
  -6   2   5     8380.66     9437.94    128.95 o 
  -4   2   5    27430.29    28794.64    376.06 o 
  -2   2   5      433.05      429.96     24.38 o 
   0   2   5    13014.27    14522.96    192.41 o 
   2   2   5       58.75       84.84     10.75 o 
   4   2   5    16468.36    20301.10    266.49 o 
   6   2   5    16440.91    18834.98    247.59 o 
   8   2   5     3410.09     3327.27     60.83 o 
  10   2   5       47.30       19.98     23.38 o 
  12   2   5     7706.23     7535.22    142.39 o 
  14   2   5     1148.31     1159.41     72.02 o 
  16   2   5     1009.19      917.32     91.23 o 
  18   2   5       42.85      -17.75     41.29 o 
  20   2   5      173.09      154.51     46.57 o 
  22   2   5      587.50      398.52     56.52 o 
  24   2   5      104.70      155.25     83.47 o 
  26   2   5       84.01      119.49     94.55 o 
 -27   3   5     2103.42     1982.09    114.98 o 
 -25   3   5        8.45       -5.35     62.35 o 
 -23   3   5     5169.53     5171.31    143.07 o 
 -21   3   5     7433.95     7058.57    166.89 o 
 -19   3   5       10.22      -19.22     41.03 o 
 -17   3   5    10358.75    10311.95    184.61 o 
 -15   3   5     6085.02     6058.27    118.10 o 
 -13   3   5     3365.13     3524.06     68.49 o 
 -11   3   5    20333.80    20862.67    298.41 o 
  -9   3   5        4.05       -6.78     20.39 o 
  -7   3   5     3153.31     3094.82     60.25 o 
  -5   3   5    11870.69    12527.52    171.37 o 
  -3   3   5     3803.04     4945.65     84.52 o 
  -1   3   5     4976.08     5699.52     84.69 o 
   1   3   5     2513.12     2571.77     46.70 o 
   3   3   5    14704.54    15330.19    205.99 o 
   5   3   5    11313.33    11668.69    205.26 o 
   7   3   5     7128.64     7313.84    137.42 o 
   9   3   5      904.88     1095.56     44.61 o 
  11   3   5     2187.69     2092.82     65.74 o 
  13   3   5     9285.57     9369.02    176.88 o 
  15   3   5       80.55      142.81     47.86 o 
  17   3   5       14.06       -4.81     43.54 o 
  19   3   5     9139.60     8581.50    191.16 o 
  21   3   5      441.43      417.23     66.04 o 
  23   3   5     1084.19     1048.90     75.28 o 
 -24   4   5       11.75       31.18    116.52 o 
 -22   4   5     1037.49      992.45     79.86 o 
 -20   4   5      652.28      752.31     70.01 o 
 -18   4   5     2795.14     2793.43    105.14 o 
 -16   4   5       77.77      113.92     54.35 o 
 -14   4   5      486.69      506.60     44.41 o 
 -12   4   5     2680.49     2624.26     74.25 o 
 -10   4   5     1386.52     1318.57     46.74 o 
  -8   4   5     3083.67     3291.22     64.15 o 
  -6   4   5     3588.71     3796.54     94.69 o 
  -4   4   5     4629.80     4428.90     75.46 o 
  -2   4   5    17797.94    18975.61    257.44 o 
   0   4   5       17.93       42.80     27.32 o 
   2   4   5      743.20      792.30     42.25 o 
   4   4   5     6149.97     6365.36    126.69 o 
   6   4   5       71.62       62.27     35.57 o 
   8   4   5        2.52      -17.16     36.74 o 
  10   4   5     5265.81     5632.19    122.22 o 
  12   4   5     1400.15     1501.52     63.30 o 
  14   4   5     2144.38     1955.18     77.04 o 
  16   4   5      241.44      204.77     60.44 o 
  18   4   5       67.26      -46.39     57.70 o 
  20   4   5      638.43      464.88     68.74 o 
 -17   5   5      240.95      247.28    140.76 o 
 -15   5   5       52.42       34.64     64.53 o 
 -13   5   5     4114.06     4015.77    126.29 o 
 -11   5   5     2126.18     2175.80     88.83 o 
  -9   5   5     1111.85     1394.97     88.30 o 
  -7   5   5     2420.03     2124.16    110.46 o 
  -5   5   5     1354.31     1353.16     58.80 o 
  -3   5   5     1957.41     1904.40     62.38 o 
  -1   5   5       80.89      114.02     43.92 o 
   1   5   5      604.14      830.24     61.22 o 
   3   5   5     2468.47     2738.42     86.69 o 
   5   5   5     5017.30     5359.92    139.10 o 
   7   5   5      870.58      832.49     59.68 o 
   9   5   5       76.47      -15.72     51.76 o 
  11   5   5     1143.83     1103.29     68.35 o 
  13   5   5      116.30      -36.82     65.81 o 
  15   5   5      359.46      189.73     66.38 o 
  -8   6   5       29.26       -0.78     86.16 o 
  -6   6   5      374.57      386.97    143.73 o 
  -4   6   5     2604.42     3024.07    228.50 o 
  -2   6   5      337.58      263.37    121.62 o 
   0   6   5      384.59      484.71     65.01 o 
   2   6   5      998.20     1146.92    135.12 o 
   4   6   5      218.62       -9.91     72.88 o 
   6   6   5      480.08      396.05    124.74 o 
 -30   0   6        0.08        5.39    104.89 o 
 -28   0   6     1642.05     1917.86    148.55 o 
 -26   0   6     6344.06     5454.21    231.62 o 
 -24   0   6      801.58      718.26     58.92 o 
 -22   0   6       74.79      178.46     48.08 o 
 -20   0   6    21060.12    20726.27    458.45 o 
 -18   0   6    37348.90    37196.60    799.91 o 
 -16   0   6    33182.21    31486.23    783.78 o 
 -14   0   6    24884.33    23317.17    478.16 o 
 -12   0   6     5756.45     9171.56    179.00 o 
 -10   0   6     6663.21    10990.47    209.05 o 
  -8   0   6    16325.10    24694.99    455.65 o 
  -6   0   6    12356.73     9525.20    180.16 o 
  -4   0   6     3383.91     1148.66     29.14 o 
  -2   0   6   318132.72   264411.34   6010.87 o 
   0   0   6     8741.34     5424.10    134.44 o 
   2   0   6    80382.88    73107.80   2297.04 o 
   4   0   6    24764.01    34925.51    641.33 o 
   6   0   6    14558.45    12146.59    228.73 o 
   8   0   6    24825.88    31350.30    724.81 o 
  10   0   6    45892.04    43312.84    794.66 o 
  12   0   6      857.76      804.26     49.44 o 
  14   0   6    70368.62    69045.20   1270.19 o 
  16   0   6       60.25       48.03     84.62 o 
  18   0   6    18693.09    18648.28    465.99 o 
  20   0   6    16396.99    16364.54    612.50 o 
  22   0   6      586.26      926.19    143.45 o 
  24   0   6      770.49      638.15    142.32 o 
 -29   1   6      165.18      360.14     96.96 o 
 -27   1   6     1881.07     2034.17    101.15 o 
 -25   1   6     2264.55     2658.57     90.23 o 
 -23   1   6     6262.52     6371.00    142.86 o 
 -21   1   6     1122.13     1088.45     43.85 o 
 -19   1   6      749.77      669.74     34.12 o 
 -17   1   6     2190.55     2610.45     56.11 o 
 -15   1   6      398.07      257.78     20.95 o 
 -13   1   6     7649.20     7056.55    108.16 o 
 -11   1   6    18753.91    15534.36    206.94 o 
  -9   1   6    38307.26    34091.35    475.21 o 
  -7   1   6    66468.16    62479.06    864.56 o 
  -5   1   6       79.42      782.28     21.55 o 
  -3   1   6      115.34      299.05     14.86 o 
  -1   1   6     3896.48     7212.78     98.20 o 
   1   1   6      679.34     2256.37     39.12 o 
   3   1   6    34301.37    31258.48    447.88 o 
   5   1   6    59117.69    54765.04    894.39 o 
   7   1   6    36878.76    34919.75    533.24 o 
   9   1   6    23351.23    20877.01    366.65 o 
  11   1   6     1195.75      960.27     76.98 o 
  13   1   6      968.38     1168.41     44.46 o 
  15   1   6      971.52     1146.74     51.84 o 
  17   1   6      335.55      337.47     35.52 o 
  19   1   6     1793.11     1999.76    166.24 o 
  21   1   6     2400.02     2464.60    138.48 o 
  23   1   6     3803.59     3968.43    159.78 o 
  25   1   6      934.88     1211.39    166.41 o 
  27   1   6       10.43      180.02    160.74 o 
 -28   2   6      255.32      119.27     75.09 o 
 -26   2   6      306.35      450.58     62.22 o 
 -24   2   6      555.32      414.86     51.60 o 
 -22   2   6      198.87      273.85     42.43 o 
 -20   2   6      820.62      673.73     47.24 o 
 -18   2   6    11832.88    11747.38    192.72 o 
 -16   2   6    14316.67    13628.53    201.10 o 
 -14   2   6     7991.55     7597.00    119.14 o 
 -12   2   6     1000.77      612.78     25.57 o 
 -10   2   6    16057.91    20060.83    285.59 o 
  -8   2   6     3881.68     3311.12     53.40 o 
  -6   2   6      185.47      510.62     20.84 o 
  -4   2   6    40654.00    37354.71    485.85 o 
  -2   2   6    19805.12    17179.75    226.69 o 
   0   2   6    74301.47    72856.50    940.46 o 
   2   2   6      312.74       92.42     13.49 o 
   4   2   6    35825.38    35855.18    465.91 o 
   6   2   6    43313.97    49070.89    707.96 o 
   8   2   6     1351.49      913.71     38.96 o 
  10   2   6     3847.90     4456.99     92.53 o 
  12   2   6    27905.24    26822.46    452.20 o 
  14   2   6     1402.46     1297.87    113.68 o 
  16   2   6    34069.64    31633.21    533.39 o 
  18   2   6     1054.42      920.54     51.68 o 
  20   2   6     4091.09     3920.32    107.52 o 
  22   2   6     3591.51     3016.15     99.80 o 
  24   2   6      175.50      271.98     86.43 o 
  26   2   6      485.24      343.48     88.70 o 
 -27   3   6      388.26      644.13    117.37 o 
 -25   3   6     4324.25     4213.01    156.23 o 
 -23   3   6      188.34      403.80    129.14 o 
 -21   3   6      946.72      929.68     55.76 o 
 -19   3   6      624.98      526.06     45.99 o 
 -17   3   6        8.97       62.77     56.04 o 
 -15   3   6     1979.24     1956.42     64.72 o 
 -13   3   6     2841.23     2562.67     58.29 o 
 -11   3   6     4780.86     4194.55     76.79 o 
  -9   3   6    27211.41    25939.42    343.57 o 
  -7   3   6     7213.20     6751.52    109.84 o 
  -5   3   6     5112.88     4437.11     70.60 o 
  -3   3   6     1348.93     1804.30     47.78 o 
  -1   3   6      262.03      210.36     20.87 o 
   1   3   6       95.51      233.97     19.07 o 
   3   3   6     9051.88     8923.48    138.20 o 
   5   3   6     8608.44     8081.85    148.34 o 
   7   3   6     7076.06     6373.73    123.50 o 
   9   3   6     1902.69     1982.09     61.07 o 
  11   3   6        6.54      -24.80     33.16 o 
  13   3   6     1050.01     1127.03     51.83 o 
  15   3   6      350.55      343.26     44.70 o 
  17   3   6      372.60      425.77     52.63 o 
  19   3   6     1260.85     1481.90     75.17 o 
  21   3   6     3275.53     3327.96    112.28 o 
  23   3   6      207.67      215.92     68.67 o 
 -24   4   6       10.51       20.70    117.08 o 
 -22   4   6      160.67      147.81     68.03 o 
 -20   4   6     1237.28     1317.56     82.35 o 
 -18   4   6     1572.92     1608.54     81.41 o 
 -16   4   6     1604.00     1714.61     68.78 o 
 -14   4   6      246.09      175.00     43.43 o 
 -12   4   6        5.60      -26.64     37.15 o 
 -10   4   6      556.85      688.07     40.06 o 
  -8   4   6     1279.73     1244.87     51.36 o 
  -6   4   6     2754.85     2538.68     54.61 o 
  -4   4   6     1332.08     1260.26     45.40 o 
  -2   4   6    13957.16    14074.67    214.93 o 
   0   4   6     2015.05     1969.84     60.26 o 
   2   4   6     3828.29     3920.11     91.11 o 
   4   4   6     4479.40     4638.55    100.54 o 
   6   4   6      740.76      708.26     47.42 o 
   8   4   6     1898.03     1676.77     64.59 o 
  10   4   6     3994.89     4122.22    101.90 o 
  12   4   6       53.21        3.90     44.06 o 
  14   4   6     7369.63     7524.14    157.70 o 
  16   4   6       33.92        7.91     58.90 o 
  18   4   6      489.14      392.84     64.06 o 
  20   4   6      484.59      220.83     68.71 o 
 -17   5   6      104.05       36.51    111.41 o 
 -15   5   6      421.70      450.30     74.01 o 
 -13   5   6        3.66      -60.85     65.98 o 
 -11   5   6     2164.42     2466.25     97.57 o 
  -9   5   6       16.59        1.57     30.44 o 
  -7   5   6      354.04      351.53     48.98 o 
  -5   5   6        1.10      -21.38     41.62 o 
  -3   5   6      294.68      432.50     47.95 o 
  -1   5   6        0.01       67.83     43.24 o 
   1   5   6     1218.68     1414.06     63.86 o 
   3   5   6       41.04      111.08     77.19 o 
   5   5   6     1060.44     1310.14     80.69 o 
   7   5   6      169.75      194.75     50.58 o 
   9   5   6      100.69      143.03     54.80 o 
  11   5   6       27.44      -11.88     72.02 o 
  13   5   6      181.55      259.99     73.11 o 
  15   5   6       17.82      -33.82     66.45 o 
  -8   6   6       40.86       57.55    138.35 o 
  -6   6   6        1.57       33.17    139.48 o 
  -4   6   6       93.89       77.96    139.76 o 
  -2   6   6       77.68       16.74     62.08 o 
   0   6   6       60.13       78.98     58.69 o 
   2   6   6       37.93       -5.51     59.85 o 
   4   6   6      419.41      451.00     67.62 o 
 -29   1   7      172.08      180.84     62.17 o 
 -27   1   7      643.98      709.41     60.47 o 
 -25   1   7     2023.81     2261.03    109.95 o 
 -23   1   7      212.89      236.33     45.11 o 
 -21   1   7    12543.25    12401.21    203.60 o 
 -19   1   7     8557.35     8986.01    149.06 o 
 -17   1   7     4674.95     4772.22     83.08 o 
 -15   1   7    27024.68    28654.66    404.13 o 
 -13   1   7     5308.59     4936.45     80.76 o 
 -11   1   7    32271.35    35214.74    492.25 o 
  -9   1   7    70669.11    79116.63   1092.36 o 
  -7   1   7    10363.12    11274.48    162.41 o 
  -5   1   7    52411.85    56106.82    909.70 o 
  -3   1   7    13011.15    13438.97    221.95 o 
  -1   1   7    73081.35    78216.86   1008.81 o 
   1   1   7    41713.24    45452.71    649.49 o 
   3   1   7     6858.99     6169.49     94.38 o 
   5   1   7    60900.04    70046.93   1142.16 o 
   7   1   7    27269.04    27797.73    509.32 o 
   9   1   7     2862.35     2822.66     69.47 o 
  11   1   7    21422.41    21718.72    322.54 o 
  13   1   7     4358.15     4765.04    136.76 o 
  15   1   7      330.04      356.37     33.96 o 
  17   1   7     5522.94     5508.01    216.75 o 
  19   1   7     2593.38     2819.96    126.63 o 
  21   1   7      688.10      726.70     80.56 o 
  23   1   7     2192.87     2182.23    221.55 o 
  25   1   7       84.82       38.56    136.65 o 
 -28   2   7       81.68      281.83     76.88 o 
 -26   2   7       12.67       28.62     54.77 o 
 -24   2   7      198.31      145.46     50.80 o 
 -22   2   7       26.50      -38.47     38.98 o 
 -20   2   7     2972.26     2838.91     77.21 o 
 -18   2   7       60.54       97.71     30.85 o 
 -16   2   7     2161.68     2204.65     56.91 o 
 -14   2   7     8260.72     8491.22    131.71 o 
 -12   2   7      614.83      559.81     25.56 o 
 -10   2   7     1184.82     1389.40     40.02 o 
  -8   2   7     1620.20     1647.17     35.31 o 
  -6   2   7     3463.95     4311.03     65.64 o 
  -4   2   7       44.20       73.32     16.90 o 
  -2   2   7    15678.18    16500.67    218.64 o 
   0   2   7    27207.64    29341.17    383.02 o 
   2   2   7    14057.33    15363.89    225.37 o 
   4   2   7      194.95      426.01     20.13 o 
   6   2   7    15666.54    17401.85    295.15 o 
   8   2   7     1577.70     1639.12     50.18 o 
  10   2   7     1873.79     1975.40     57.94 o 
  12   2   7     1090.11     1098.11     45.71 o 
  14   2   7      358.55      413.40     39.94 o 
  16   2   7      764.43      808.02     46.29 o 
  18   2   7      875.27      911.63     52.41 o 
  20   2   7     1047.01      971.68     58.11 o 
  22   2   7      191.59      152.64     79.93 o 
  24   2   7       23.04        4.68    125.87 o 
 -27   3   7        8.65       67.43    139.76 o 
 -25   3   7       68.65      101.86    136.79 o 
 -23   3   7    10770.56    10544.04    232.29 o 
 -21   3   7       74.74      104.56     53.24 o 
 -19   3   7     1495.81     1485.11     61.09 o 
 -17   3   7     7032.21     6927.08    135.47 o 
 -15   3   7       37.10       -4.63     29.31 o 
 -13   3   7     8176.12     8124.30    129.91 o 
 -11   3   7     8690.57     8266.44    130.30 o 
  -9   3   7      984.07     1053.63     54.05 o 
  -7   3   7    41974.48    43009.12    562.28 o 
  -5   3   7      273.39      367.80     22.41 o 
  -3   3   7    13096.15    13191.68    179.69 o 
  -1   3   7    21858.32    23930.29    338.82 o 
   1   3   7      809.52      708.52     27.25 o 
   3   3   7    10261.91    11181.70    197.76 o 
   5   3   7     6138.91     6042.45    117.92 o 
   7   3   7      298.79      387.92     33.52 o 
   9   3   7    23750.65    23266.68    396.63 o 
  11   3   7      182.53      284.20     65.71 o 
  13   3   7     2387.50     2140.69     72.13 o 
  15   3   7     3235.95     3024.32     87.94 o 
  17   3   7       40.25      -31.00     54.46 o 
  19   3   7      669.51      433.30     55.43 o 
  21   3   7      970.87      884.31     69.73 o 
  23   3   7        7.05      -20.64     63.28 o 
 -24   4   7        5.61     -110.85    117.37 o 
 -22   4   7     1464.08     1297.86     88.46 o 
 -20   4   7       82.06      -52.06     63.52 o 
 -18   4   7      350.66      281.05     75.72 o 
 -16   4   7     3932.77     3990.52    100.74 o 
 -14   4   7     3350.84     3387.24     87.16 o 
 -12   4   7     5648.99     5662.04    117.63 o 
 -10   4   7       58.51      108.04     36.82 o 
  -8   4   7     6144.03     6110.24    120.11 o 
  -6   4   7     5695.40     5956.82     94.63 o 
  -4   4   7      142.90      109.91     25.60 o 
  -2   4   7     2178.93     2358.20     65.70 o 
   0   4   7     5336.90     5096.65    126.62 o 
   2   4   7     8722.48     8987.04    186.47 o 
   4   4   7      818.44      756.37     44.67 o 
   6   4   7       18.62      -25.53     36.66 o 
   8   4   7     1646.86     1821.06     68.87 o 
  10   4   7      918.52      788.80     53.18 o 
  12   4   7      984.03      826.09     54.70 o 
  14   4   7     2813.16     2962.03    106.51 o 
  16   4   7     1633.27     1573.59     75.41 o 
  18   4   7     1063.36     1155.79     76.65 o 
  20   4   7       18.69       21.59     65.83 o 
 -17   5   7      128.72      104.56     73.18 o 
 -15   5   7     3106.07     2763.19    114.17 o 
 -13   5   7      266.20      227.39     62.51 o 
 -11   5   7      142.34       49.90     48.55 o 
  -9   5   7     3892.98     3965.93    117.83 o 
  -7   5   7      177.57      188.63     45.36 o 
  -5   5   7     8061.30     8143.57    183.55 o 
  -3   5   7        5.72        6.77     18.84 o 
  -1   5   7       21.40       18.46     45.57 o 
   1   5   7     6571.82     6487.74    158.32 o 
   3   5   7      486.37      474.03     54.05 o 
   5   5   7      412.97      219.46     52.76 o 
   7   5   7     6575.11     6728.33    146.48 o 
   9   5   7     1823.11     2065.37     84.99 o 
  11   5   7     2557.84     2356.11     93.74 o 
  13   5   7       32.39       -3.20     62.64 o 
  15   5   7       24.07      -51.88    117.65 o 
  -6   6   7      721.69      517.10    152.52 o 
  -4   6   7       17.13      -41.50     93.23 o 
  -2   6   7      191.06      249.78     68.61 o 
   0   6   7     1635.86     1853.00     86.79 o 
   2   6   7      946.72     1086.66    109.38 o 
   4   6   7      198.63      235.87    118.50 o 
 -30   0   8      893.99      833.77    136.65 o 
 -28   0   8    17636.53    17722.86    597.33 o 
 -26   0   8      800.75      698.17     66.73 o 
 -24   0   8     8588.19     8904.21    221.26 o 
 -22   0   8     8139.87     7982.96    197.95 o 
 -20   0   8    11750.33    10346.23    244.23 o 
 -18   0   8    24051.61    25339.21    743.47 o 
 -16   0   8    40571.97    39183.54    840.91 o 
 -14   0   8     1087.28      782.83     34.87 o 
 -12   0   8   162308.61   155923.13   2845.05 o 
 -10   0   8     5951.13     4115.58     87.24 o 
  -8   0   8    73796.57    73419.00   1340.16 o 
  -6   0   8    54319.96    71778.58   1313.34 o 
  -4   0   8      525.08     1929.67    129.52 o 
  -2   0   8    36727.43    45857.24    838.00 o 
   0   0   8    49655.05    43192.68   1015.74 o 
   2   0   8    16466.31    13516.35    318.64 o 
   4   0   8    76367.70    72966.63   1332.19 o 
   6   0   8    37898.13    35671.15    656.50 o 
   8   0   8    24599.59    25462.81    472.00 o 
  10   0   8     4645.71     5903.88    120.78 o 
  12   0   8     4048.20     5112.15    109.24 o 
  14   0   8      634.60      556.47    119.49 o 
  16   0   8     2881.80     2945.27    195.90 o 
  18   0   8    21696.26    21083.15    833.20 o 
  20   0   8      304.67      605.27    132.96 o 
  22   0   8      421.24      470.04    138.06 o 
  24   0   8       17.35      204.40    134.66 o 
  26   0   8      341.36      436.59    148.27 o 
 -29   1   8      220.25      212.42     59.13 o 
 -27   1   8      284.67      137.62     68.46 o 
 -25   1   8      161.58       88.61     50.27 o 
 -23   1   8     2908.31     3104.29     76.97 o 
 -21   1   8    15144.03    14461.11    234.31 o 
 -19   1   8    19516.61    18611.23    270.78 o 
 -17   1   8     8245.62     7502.92    118.98 o 
 -15   1   8      430.98      305.64     22.93 o 
 -13   1   8     4531.23     6150.12     97.60 o 
 -11   1   8     4319.69     7034.66    108.03 o 
  -9   1   8      511.88      166.60     15.53 o 
  -7   1   8    71291.28    68435.85    945.85 o 
  -5   1   8    90160.98    84442.39   1093.63 o 
  -3   1   8    56343.84    53013.93    766.57 o 
  -1   1   8     4348.99     2816.92     61.36 o 
   1   1   8      826.36     2024.66     38.46 o 
   3   1   8    23942.01    31365.20    449.52 o 
   5   1   8     1857.41     3844.99     63.97 o 
   7   1   8     9055.40     8173.42    187.24 o 
   9   1   8    35279.92    34058.30    495.61 o 
  11   1   8    23331.97    21961.82    372.33 o 
  13   1   8    21002.17    19602.83    335.48 o 
  15   1   8      455.33      460.56     38.30 o 
  17   1   8       13.08       41.14     33.83 o 
  19   1   8     1017.89     1010.82     72.47 o 
  21   1   8     1167.52     1097.39    151.88 o 
  23   1   8      225.94      712.57    333.68 o 
  25   1   8     3103.66     3183.11    254.01 o 
 -28   2   8       18.51       51.80     77.23 o 
 -26   2   8    14418.65    14347.38    282.98 o 
 -24   2   8      531.08      541.49     54.43 o 
 -22   2   8     3430.99     3289.29     98.59 o 
 -20   2   8    18364.43    18285.20    268.77 o 
 -18   2   8     7814.04     7815.78    126.96 o 
 -16   2   8     2786.00     3134.08     64.42 o 
 -14   2   8    50243.37    49445.47    690.97 o 
 -12   2   8     1813.81     1136.30     36.95 o 
 -10   2   8    47492.02    43333.32    565.10 o 
  -8   2   8     1584.72     2223.71     44.99 o 
  -6   2   8    17098.42    16216.70    216.67 o 
  -4   2   8    24714.95    30266.33    441.41 o 
  -2   2   8     1057.90      424.66     27.11 o 
   0   2   8     1277.14      844.14     23.60 o 
   2   2   8    73619.18    73634.05   1049.14 o 
   4   2   8    27911.26    26545.74    384.87 o 
   6   2   8    17103.44    15800.25    270.06 o 
   8   2   8     2507.05     3269.22     74.60 o 
  10   2   8     2254.40     2669.26     70.34 o 
  12   2   8       59.35       90.15     32.98 o 
  14   2   8      246.14      164.95     36.95 o 
  16   2   8     4241.42     3879.89     96.05 o 
  18   2   8     3059.52     2906.30     88.43 o 
  20   2   8     5934.40     5478.48    124.83 o 
  22   2   8        4.69       60.79     68.01 o 
  24   2   8      154.20      167.49     87.73 o 
 -27   3   8       43.39       -3.13     90.20 o 
 -25   3   8      982.08     1227.18     98.24 o 
 -23   3   8      626.22      666.75     58.26 o 
 -21   3   8     1749.65     1807.03     74.33 o 
 -19   3   8     2622.36     2674.32     80.39 o 
 -17   3   8     2579.03     2381.06     75.62 o 
 -15   3   8      353.89      365.84     32.23 o 
 -13   3   8      692.73      733.68     35.68 o 
 -11   3   8     1103.48     1128.21     40.25 o 
  -9   3   8     3863.92     3616.83     91.90 o 
  -7   3   8     4068.38     3716.76     63.71 o 
  -5   3   8    33731.27    32948.06    482.14 o 
  -3   3   8     9617.77     8788.93    133.58 o 
  -1   3   8     5824.08     5210.42     79.16 o 
   1   3   8      552.20      795.02     30.60 o 
   3   3   8       64.18       39.26     27.35 o 
   5   3   8      353.54      478.79     32.71 o 
   7   3   8     2428.22     2308.60     68.28 o 
   9   3   8      199.03      185.22     35.72 o 
  11   3   8     9958.00    10187.08    189.72 o 
  13   3   8     1773.73     1793.45     66.53 o 
  15   3   8     1135.14      958.54     55.14 o 
  17   3   8      535.64      446.72     61.91 o 
  19   3   8       14.84       59.76     53.36 o 
  21   3   8       18.44       44.93     58.44 o 
  23   3   8      719.29      958.22    115.95 o 
 -24   4   8     1067.17     1214.22    148.27 o 
 -22   4   8      866.59      621.47    118.95 o 
 -20   4   8     2456.83     2744.05    111.64 o 
 -18   4   8      883.20      758.39     53.83 o 
 -16   4   8     4646.63     4606.53    125.34 o 
 -14   4   8      505.40      442.23     46.12 o 
 -12   4   8     4165.06     4194.89     84.23 o 
 -10   4   8      118.86      141.39     30.05 o 
  -8   4   8     2013.21     1908.94     56.81 o 
  -6   4   8     2545.98     2603.76     56.53 o 
  -4   4   8     8805.80     9046.36    146.43 o 
  -2   4   8      121.64      116.80     30.50 o 
   0   4   8     3863.18     3829.64    100.13 o 
   2   4   8      151.86      192.28     36.99 o 
   4   4   8     1337.55     1303.88     54.45 o 
   6   4   8      565.69      586.07     45.59 o 
   8   4   8      783.05      665.55     49.82 o 
  10   4   8        2.34       22.66     44.79 o 
  12   4   8      155.59      182.11     47.77 o 
  14   4   8       83.05      131.46     53.73 o 
  16   4   8       22.84      -23.76     57.94 o 
  18   4   8      402.30      596.78     70.22 o 
 -17   5   8       45.81       30.49     67.86 o 
 -15   5   8      408.86      442.35     70.54 o 
 -13   5   8       16.07       24.44     63.36 o 
 -11   5   8     1352.92     1505.30     75.48 o 
  -9   5   8      399.60      462.73     63.76 o 
  -7   5   8       53.80       27.58     45.60 o 
  -5   5   8        1.66       38.64     60.16 o 
  -3   5   8     1855.06     2020.26    120.75 o 
  -1   5   8      109.04       20.17     61.08 o 
   1   5   8      572.56      730.89     56.43 o 
   3   5   8      184.80      111.95     49.82 o 
   5   5   8      512.92      739.22     59.85 o 
   7   5   8      228.86      255.14     53.10 o 
   9   5   8     1623.38     1835.65     79.38 o 
  11   5   8       30.68       48.84     59.09 o 
  13   5   8      139.36      152.65     64.41 o 
  -6   6   8       73.97       71.17     96.29 o 
  -4   6   8        3.29      -70.00     70.00 o 
  -2   6   8      492.30      562.37     73.69 o 
   0   6   8       46.07       81.77     74.22 o 
   2   6   8      143.98      158.44     87.66 o 
 -29   1   9     2396.39     2429.34     98.35 o 
 -27   1   9     2731.30     2622.87     94.69 o 
 -25   1   9     5180.23     4587.68    119.77 o 
 -23   1   9     4865.68     4703.97     98.15 o 
 -21   1   9      597.32      676.59     39.01 o 
 -19   1   9     3163.42     3212.63     73.78 o 
 -17   1   9      732.10      844.00     32.47 o 
 -15   1   9     4073.76     4227.73     75.16 o 
 -13   1   9     4292.11     4579.54     77.41 o 
 -11   1   9      718.01      966.25     31.32 o 
  -9   1   9     5100.45     6170.62     95.86 o 
  -7   1   9     2289.16     2662.63     48.51 o 
  -5   1   9    20399.86    23174.01    329.19 o 
  -3   1   9    11985.88    13242.81    198.22 o 
  -1   1   9     5409.38     5576.91     79.53 o 
   1   1   9     5908.53     7148.30    135.64 o 
   3   1   9    11676.08    12764.41    207.88 o 
   5   1   9    17975.46    18939.31    275.71 o 
   7   1   9     4100.54     3773.31     65.51 o 
   9   1   9     3718.02     3671.43     78.00 o 
  11   1   9     4245.94     4312.60     91.09 o 
  13   1   9     6564.39     6747.86    130.94 o 
  15   1   9    10868.83    10367.10    296.71 o 
  17   1   9     3089.44     2900.88    239.46 o 
  19   1   9     2814.13     3079.26    301.41 o 
  21   1   9     4055.37     4218.30    532.12 o 
  23   1   9     2898.68     3299.08    343.17 o 
  25   1   9      516.60      763.84    179.74 o 
 -28   2   9       17.53       61.78     59.16 o 
 -26   2   9     1042.22     1215.22     72.81 o 
 -24   2   9      538.03      647.98     85.62 o 
 -22   2   9     5165.90     5123.91    125.57 o 
 -20   2   9     1711.02     1745.67     63.89 o 
 -18   2   9     1798.37     1791.05     59.45 o 
 -16   2   9     3191.08     3336.30     68.38 o 
 -14   2   9       32.52       56.57     37.44 o 
 -12   2   9       10.31       -2.09     21.57 o 
 -10   2   9     7926.21     7793.25    120.89 o 
  -8   2   9     1914.55     1924.35     42.52 o 
  -6   2   9    13939.76    14810.16    199.98 o 
  -4   2   9      262.12      300.46     17.42 o 
  -2   2   9     2084.37     2744.53     46.42 o 
   0   2   9    15677.26    17893.98    260.79 o 
   2   2   9     2874.45     2612.34     50.11 o 
   4   2   9     5353.95     5529.17    105.15 o 
   6   2   9     3394.04     3172.41    116.58 o 
   8   2   9     3427.69     3354.73     78.57 o 
  10   2   9     2550.42     2498.26     83.45 o 
  12   2   9     5382.21     4989.67    106.70 o 
  14   2   9     2388.95     2328.35     73.70 o 
  16   2   9      736.73      602.35     65.06 o 
  18   2   9       58.70      -16.09     58.92 o 
  20   2   9      716.84      593.84     74.75 o 
  22   2   9     1411.49     1394.90     93.28 o 
  24   2   9      695.01      682.30     96.70 o 
 -27   3   9     1521.49     1460.11    112.73 o 
 -25   3   9       14.48       10.38     64.18 o 
 -23   3   9     1199.90     1202.33    137.04 o 
 -21   3   9     2028.58     2021.48     76.36 o 
 -19   3   9       62.97       32.13     49.64 o 
 -17   3   9     7765.68     7878.46    130.51 o 
 -15   3   9      540.15      545.23     35.26 o 
 -13   3   9      847.95      750.62     35.56 o 
 -11   3   9     2413.62     2513.12     58.23 o 
  -9   3   9     3733.50     3671.21    109.79 o 
  -7   3   9      233.74      263.53     22.87 o 
  -5   3   9       27.57       38.30     24.01 o 
  -3   3   9     7199.12     7255.70    105.73 o 
  -1   3   9     8447.63     8337.71    131.56 o 
   1   3   9    12124.80    12776.69    194.15 o 
   3   3   9      314.08      373.50     33.94 o 
   5   3   9      395.38      477.43     34.81 o 
   7   3   9    22774.21    22739.08    386.29 o 
   9   3   9     1997.66     1911.67     65.95 o 
  11   3   9       88.84       64.46     41.00 o 
  13   3   9     7781.27     7665.16    154.50 o 
  15   3   9       71.74       48.57     52.57 o 
  17   3   9     2785.36     2653.54     92.46 o 
  19   3   9     2083.61     1870.67     80.07 o 
  21   3   9      166.07      132.80     64.24 o 
 -22   4   9        0.10      -66.56     66.56 o 
 -20   4   9       99.53      121.96     61.86 o 
 -18   4   9     2969.01     2922.81     89.54 o 
 -16   4   9      468.80      350.30     50.13 o 
 -14   4   9      634.37      644.85     48.05 o 
 -12   4   9     8257.89     8289.92    137.33 o 
 -10   4   9     7926.63     7606.34    144.47 o 
  -8   4   9    12521.47    12652.56    193.35 o 
  -6   4   9     1342.35     1354.48     63.13 o 
  -4   4   9     3521.65     3541.47     82.10 o 
  -2   4   9     7248.64     7735.65    148.98 o 
   0   4   9       27.26       43.24     35.75 o 
   2   4   9      241.16      238.59     40.84 o 
   4   4   9     5841.52     5861.74    124.14 o 
   6   4   9     3263.65     3380.09     88.61 o 
   8   4   9     3936.12     3884.45     99.13 o 
  10   4   9      143.77      108.31     47.76 o 
  12   4   9      146.44      115.18     49.84 o 
  14   4   9     1668.40     1374.53     69.60 o 
  16   4   9      160.56       22.70     58.25 o 
  18   4   9       11.82        6.31     64.74 o 
 -17   5   9      582.45      630.49     81.80 o 
 -15   5   9      841.92      835.94     79.86 o 
 -13   5   9      344.44      200.43     90.48 o 
 -11   5   9      288.82      230.45     59.09 o 
  -9   5   9      246.52      196.75     49.32 o 
  -7   5   9      504.24      389.43     50.26 o 
  -5   5   9      276.00      342.90     58.05 o 
  -3   5   9     3474.92     3528.42    110.64 o 
  -1   5   9     4353.94     4679.90    115.39 o 
   1   5   9       20.53      -29.80     49.51 o 
   3   5   9      611.84      577.83     65.60 o 
   5   5   9     2669.01     2683.84     93.34 o 
   7   5   9        9.39       39.72     54.71 o 
   9   5   9       58.97      -38.61     54.75 o 
  11   5   9     2081.04     2495.60    126.69 o 
  13   5   9      854.80      942.95     74.61 o 
  -4   6   9      471.71      535.80     90.77 o 
  -2   6   9      405.40      334.50     70.32 o 
   0   6   9      782.15      904.64    126.16 o 
 -30   0  10        5.68       78.53    109.71 o 
 -28   0  10      133.83      332.70     68.04 o 
 -26   0  10     1646.19     2026.17     99.66 o 
 -24   0  10     8091.40     8211.44    208.07 o 
 -22   0  10     1947.72     1763.68     86.35 o 
 -20   0  10     7316.18     6485.37    168.37 o 
 -18   0  10     1044.29     1338.29    150.82 o 
 -16   0  10     4329.86     3659.79    111.98 o 
 -14   0  10    20156.81    23183.51    505.89 o 
 -12   0  10    39401.93    39400.28    726.67 o 
 -10   0  10     4150.48     2778.20     65.07 o 
  -8   0  10   125293.28   116438.39   2124.02 o 
  -6   0  10    12862.60    11281.90    215.78 o 
  -4   0  10   105596.26    97289.76   2212.27 o 
  -2   0  10    63817.29    74321.35   1357.00 o 
   0   0  10       63.04      250.01     19.39 o 
   2   0  10    67043.58    82721.66   1941.80 o 
   4   0  10    44486.75    42513.51    783.91 o 
   6   0  10     1112.47      691.72     48.64 o 
   8   0  10   163996.09   160627.98   2918.55 o 
  10   0  10     3313.71     2796.08     68.58 o 
  12   0  10    12404.60    11011.75    282.61 o 
  14   0  10    10503.62    10990.92    472.02 o 
  16   0  10     1395.02     1586.74    154.51 o 
  18   0  10     3582.07     3645.78    241.82 o 
  20   0  10     7342.69     8130.15    390.94 o 
  22   0  10       79.22      121.62    134.09 o 
  24   0  10     5023.01     5724.67    322.34 o 
 -29   1  10     2610.93     2755.48    102.42 o 
 -27   1  10      199.69      351.27     56.85 o 
 -25   1  10        6.09       17.42     40.64 o 
 -23   1  10     1927.29     1585.15     58.51 o 
 -21   1  10      736.65      952.26     44.31 o 
 -19   1  10      886.76      843.43     39.78 o 
 -17   1  10    31129.01    30882.22    437.53 o 
 -15   1  10    29655.43    27843.09    395.88 o 
 -13   1  10    28675.24    27762.81    393.27 o 
 -11   1  10     3805.05     3194.60     58.94 o 
  -9   1  10     6775.23    10234.34    151.04 o 
  -7   1  10     2493.76     3536.00     61.65 o 
  -5   1  10     1440.52      956.75     26.16 o 
  -3   1  10     4440.81     2564.77     43.42 o 
  -1   1  10    37848.66    33904.00    441.11 o 
   1   1  10    33944.38    30217.27    393.77 o 
   3   1  10    19260.12    17112.08    250.47 o 
   5   1  10     1654.68     1163.92     51.73 o 
   7   1  10     1340.24     1945.27     52.30 o 
   9   1  10       25.83       88.65     25.01 o 
  11   1  10       26.67       34.52     26.24 o 
  13   1  10     2891.68     2531.39     75.92 o 
  15   1  10     9555.42     9376.56    193.38 o 
  17   1  10     7861.08     7616.24    399.87 o 
  19   1  10     2554.74     2739.93    115.58 o 
  21   1  10      123.39      265.25    208.09 o 
  23   1  10      950.89      854.38    185.69 o 
  25   1  10        4.98      167.66    110.51 o 
 -28   2  10      161.91      331.62     91.96 o 
 -26   2  10     1597.55     1626.20     78.37 o 
 -24   2  10     4432.65     4363.29    123.89 o 
 -22   2  10     8317.01     8780.38    277.53 o 
 -20   2  10       72.56      115.97     32.62 o 
 -18   2  10     1888.82     1778.14     68.86 o 
 -16   2  10     7599.88     7691.10    124.30 o 
 -14   2  10     3258.97     3038.80     63.89 o 
 -12   2  10      244.51      453.46     29.95 o 
 -10   2  10    30781.39    28245.31    400.24 o 
  -8   2  10     2871.40     1847.87     67.14 o 
  -6   2  10    81214.13    79926.67   1036.82 o 
  -4   2  10     8830.64    11218.34    153.38 o 
  -2   2  10    14119.39    11855.16    160.83 o 
   0   2  10    15621.58    18163.92    241.27 o 
   2   2  10    10895.42    10056.26    153.29 o 
   4   2  10      315.73      495.12     29.69 o 
   6   2  10    50817.00    48784.35    803.95 o 
   8   2  10       29.86       67.15     29.95 o 
  10   2  10    31459.02    29569.29    497.31 o 
  12   2  10     2106.09     2138.89     67.43 o 
  14   2  10     1324.72     1108.82     52.13 o 
  16   2  10     4085.93     3692.54    114.66 o 
  18   2  10     1714.72     1654.86     72.82 o 
  20   2  10       11.99      -33.67     66.97 o 
  22   2  10     4732.70     5399.07    523.51 o 
 -27   3  10      718.99      844.05    100.44 o 
 -25   3  10      180.54      130.86     62.00 o 
 -23   3  10      195.57      268.63     61.60 o 
 -21   3  10      222.40      137.65     51.93 o 
 -19   3  10     2951.53     2828.96     84.42 o 
 -17   3  10      974.72     1203.18     78.13 o 
 -15   3  10     7813.46     7647.87    126.61 o 
 -13   3  10     3551.96     3306.52     69.69 o 
 -11   3  10     1039.30      856.37     36.67 o 
  -9   3  10     1919.15     2200.13     60.99 o 
  -7   3  10      356.47      415.50     36.93 o 
  -5   3  10      377.89      460.67     24.81 o 
  -3   3  10     7483.69     6849.69    112.25 o 
  -1   3  10    20247.79    19498.44    288.92 o 
   1   3  10    14652.58    13851.27    241.64 o 
   3   3  10     4642.67     4404.04     94.24 o 
   5   3  10     1507.45     1322.07     54.04 o 
   7   3  10      359.23      437.80     38.05 o 
   9   3  10     3114.55     2857.18     78.56 o 
  11   3  10       81.26      104.02     40.08 o 
  13   3  10     1216.32     1223.93     56.73 o 
  15   3  10     4310.82     4415.86    111.79 o 
  17   3  10     1307.16     1296.89     69.37 o 
  19   3  10      210.88      244.95     58.28 o 
  21   3  10        2.88      108.90     63.84 o 
 -22   4  10      433.36      598.27     79.39 o 
 -20   4  10     2275.78     2405.39     89.23 o 
 -18   4  10      115.64       40.03     49.78 o 
 -16   4  10       24.81      -34.42     46.85 o 
 -14   4  10     1278.45     1048.85     53.29 o 
 -12   4  10     1451.34     1473.79     59.03 o 
 -10   4  10      354.33      419.63     41.97 o 
  -8   4  10    12958.43    12907.61    221.15 o 
  -6   4  10       12.17       14.12     25.45 o 
  -4   4  10     5733.85     5442.41     98.33 o 
  -2   4  10     1641.34     1593.42     62.69 o 
   0   4  10      616.27      557.37     42.02 o 
   2   4  10     1965.87     1934.01     66.43 o 
   4   4  10     6593.35     6683.32    136.81 o 
   6   4  10     1187.17     1287.88     57.53 o 
   8   4  10     8258.38     8128.35    163.35 o 
  10   4  10      794.76      603.07     56.08 o 
  12   4  10      905.99      854.58     58.32 o 
  14   4  10      939.65      699.17     64.83 o 
  16   4  10      239.89      197.78     58.99 o 
  18   4  10      276.91      141.76     70.31 o 
 -17   5  10      567.59      782.13     81.83 o 
 -15   5  10       51.04       82.65     62.52 o 
 -13   5  10      289.58      381.31     67.06 o 
 -11   5  10       40.47      -31.71     57.43 o 
  -9   5  10      873.58     1072.51     58.43 o 
  -7   5  10       13.38        7.74     52.97 o 
  -5   5  10      206.51      372.25     93.08 o 
  -3   5  10      334.25      358.35     60.22 o 
  -1   5  10      300.38      494.19     54.48 o 
   1   5  10      221.53      280.97     53.65 o 
   3   5  10      208.67      185.77     52.92 o 
   5   5  10        2.71        0.99     52.27 o 
   7   5  10        2.47      -35.42     50.98 o 
   9   5  10      130.58      196.50     59.35 o 
  11   5  10      221.96      174.36     61.87 o 
 -29   1  11     1496.30     1460.34     80.22 o 
 -27   1  11     5414.03     5381.80    136.14 o 
 -25   1  11     4807.57     4508.09    100.45 o 
 -23   1  11     5348.04     4930.94    144.04 o 
 -21   1  11     4297.75     4663.27     97.37 o 
 -19   1  11    12249.80    11753.67    195.04 o 
 -17   1  11    23788.60    23996.97    373.56 o 
 -15   1  11    21090.05    21752.86    312.76 o 
 -13   1  11    13284.43    13951.19    204.71 o 
 -11   1  11    28165.68    28884.71    407.87 o 
  -9   1  11    25387.76    25793.21    364.66 o 
  -7   1  11    14224.13    14812.07    198.97 o 
  -5   1  11    31844.76    33634.16    440.51 o 
  -3   1  11    15365.10    16385.87    243.81 o 
  -1   1  11    10008.37    11486.12    156.00 o 
   1   1  11    32280.95    33204.93    433.13 o 
   3   1  11     1152.40     1050.45     26.72 o 
   5   1  11    23251.30    23504.69    342.84 o 
   7   1  11     2530.89     2690.47     64.42 o 
   9   1  11       14.25       -5.03     24.98 o 
  11   1  11     8897.69     9613.48    272.71 o 
  13   1  11      767.76      805.01     61.22 o 
  15   1  11        9.63       57.32     46.63 o 
  17   1  11       72.75      106.51     57.58 o 
  19   1  11       86.97      228.72     88.69 o 
  21   1  11        1.33      263.17    117.23 o 
  23   1  11      210.27      310.23    152.95 o 
 -28   2  11      334.10      391.24     71.11 o 
 -26   2  11      129.84      148.29     56.34 o 
 -24   2  11      136.97      213.53     56.97 o 
 -22   2  11     4451.74     4435.65    110.77 o 
 -20   2  11     6537.15     5920.94    114.74 o 
 -18   2  11       68.30       85.81     30.44 o 
 -16   2  11      934.62     1029.04     38.92 o 
 -14   2  11     2062.97     2252.50     53.93 o 
 -12   2  11     4838.78     5164.94    113.10 o 
 -10   2  11      886.26      964.99     37.38 o 
  -8   2  11      979.90     1110.13     33.15 o 
  -6   2  11    14675.64    15411.62    208.55 o 
  -4   2  11      598.04      560.98     22.04 o 
  -2   2  11     2640.24     2587.12     46.82 o 
   0   2  11       78.57       46.98     18.47 o 
   2   2  11      247.87      326.96     21.22 o 
   4   2  11      962.68     1118.34     44.54 o 
   6   2  11      524.86      424.83     33.01 o 
   8   2  11      139.41      138.65     32.40 o 
  10   2  11     3521.55     3181.77     81.44 o 
  12   2  11      697.33      627.05     43.80 o 
  14   2  11      815.29      905.55     49.90 o 
  16   2  11     1067.64      972.69     53.30 o 
  18   2  11      188.36      178.30     65.62 o 
  20   2  11      331.19      276.13     92.81 o 
  22   2  11       27.72      128.96     77.13 o 
 -27   3  11       21.87       85.42     85.04 o 
 -25   3  11     1836.50     1665.46     85.97 o 
 -23   3  11     3870.37     3649.30    119.63 o 
 -21   3  11      379.07      251.73     70.42 o 
 -19   3  11    10809.12    10224.01    165.40 o 
 -17   3  11     4627.72     4605.87     90.43 o 
 -15   3  11       14.17       -0.83     31.32 o 
 -13   3  11    31025.34    30128.62    430.13 o 
 -11   3  11       58.63       50.07     22.01 o 
  -9   3  11     6231.88     5881.03    100.52 o 
  -7   3  11    16736.35    17102.53    249.87 o 
  -5   3  11      809.28      961.17     31.79 o 
  -3   3  11    22600.41    23651.62    347.76 o 
  -1   3  11    18461.20    18291.65    271.98 o 
   1   3  11     3128.59     3374.58     92.63 o 
   3   3  11    25075.62    24526.56    415.76 o 
   5   3  11      131.45       63.98     33.47 o 
   7   3  11      277.25      311.73     39.33 o 
   9   3  11     5757.61     5505.26    117.14 o 
  11   3  11      169.24      111.50     41.65 o 
  13   3  11     1128.91      868.28     53.96 o 
  15   3  11      488.56      445.79     53.39 o 
  17   3  11     1054.16     1049.86     66.67 o 
  19   3  11      801.22      764.39     64.06 o 
  21   3  11      113.49      130.96     84.43 o 
 -22   4  11     1046.73     1168.21     74.60 o 
 -20   4  11     1914.03     2081.41     82.62 o 
 -18   4  11      927.06      937.25     61.64 o 
 -16   4  11       13.15      -46.63     46.63 o 
 -14   4  11     1607.36     1543.45     57.38 o 
 -12   4  11      912.09      797.25     71.14 o 
 -10   4  11      118.36       99.39     40.81 o 
  -8   4  11     2760.12     2848.30     78.62 o 
  -6   4  11     2392.76     2323.30     71.20 o 
  -4   4  11     5110.79     5264.96    108.81 o 
  -2   4  11      823.04      723.02     49.31 o 
   0   4  11       40.90        3.25     36.72 o 
   2   4  11     5419.83     5434.68    138.45 o 
   4   4  11      884.85      721.82     48.00 o 
   6   4  11     1264.15     1094.78     54.44 o 
   8   4  11     1708.10     2008.52     77.74 o 
  10   4  11     3346.19     3228.21    109.13 o 
  12   4  11     3962.72     3808.74    107.39 o 
  14   4  11       33.68       -5.77     57.90 o 
  16   4  11       26.76      -58.96     58.96 o 
 -17   5  11      324.84      282.14     92.58 o 
 -15   5  11     2225.13     2276.52    102.16 o 
 -13   5  11      559.70      693.78     67.43 o 
 -11   5  11     4893.97     4761.69    113.08 o 
  -9   5  11       18.07       12.34     48.09 o 
  -7   5  11        3.22      -52.17     52.17 o 
  -5   5  11     5470.50     5315.95    140.95 o 
  -3   5  11        0.66      -54.81     54.81 o 
  -1   5  11      425.58      320.90     66.95 o 
   1   5  11     2866.17     2851.83     90.02 o 
   3   5  11     1498.72     1668.50     74.10 o 
   5   5  11     2210.70     2078.26     94.73 o 
   7   5  11       17.39      -46.35     53.11 o 
   9   5  11      145.41      135.88     58.91 o 
  11   5  11     1294.24     1036.19     71.51 o 
 -30   0  12     6200.79     6053.92    182.68 o 
 -28   0  12     6689.17     5907.13    173.91 o 
 -26   0  12     2392.46     2418.72    108.47 o 
 -24   0  12    16724.65    14557.43    339.34 o 
 -22   0  12    15277.53    14729.17    342.13 o 
 -20   0  12     2438.12     2140.55    197.46 o 
 -18   0  12    47297.93    43867.99    944.40 o 
 -16   0  12     2130.41     1738.57     72.38 o 
 -14   0  12    23198.90    21459.05    471.56 o 
 -12   0  12    29639.63    34498.95    641.25 o 
 -10   0  12       38.20       85.49     17.95 o 
  -8   0  12     1000.35     1766.27     50.08 o 
  -6   0  12    58436.73    54162.32    994.54 o 
  -4   0  12    71714.46    65582.92   1500.53 o 
  -2   0  12    37850.50    32990.63    607.52 o 
   0   0  12    12500.25    10621.85    326.48 o 
   2   0  12      207.13      230.18     21.91 o 
   4   0  12     6381.16     8082.18    160.34 o 
   6   0  12    12856.73    15627.30    297.70 o 
   8   0  12     5178.63     4328.48     95.78 o 
  10   0  12     3195.95     3025.98    152.66 o 
  12   0  12    30144.56    29676.53   1136.54 o 
  14   0  12     6604.32     7037.55    341.33 o 
  16   0  12     8470.39     8539.23    390.38 o 
  18   0  12     1836.90     1604.60    166.41 o 
  20   0  12     1242.91     1467.10    172.65 o 
  22   0  12     2923.98     2552.33    229.07 o 
  24   0  12     1000.70     1293.03    183.14 o 
 -29   1  12      835.90      940.19     72.90 o 
 -27   1  12     3412.05     3559.76    112.77 o 
 -25   1  12     5512.02     5593.33    116.47 o 
 -23   1  12     1207.84     1322.85     52.65 o 
 -21   1  12      417.82      374.89     40.06 o 
 -19   1  12     4647.07     4907.08     98.35 o 
 -17   1  12      897.11     1295.83     56.19 o 
 -15   1  12     2421.71     2248.62     52.59 o 
 -13   1  12    18355.38    17185.67    249.36 o 
 -11   1  12    30855.88    27898.62    394.86 o 
  -9   1  12    47602.66    43775.40    570.96 o 
  -7   1  12     8069.21     7128.66    102.55 o 
  -5   1  12     1254.21      725.87     23.87 o 
  -3   1  12    14615.57    18716.96    249.44 o 
  -1   1  12     5418.73     8334.55    117.15 o 
   1   1  12     5406.47     4440.76     68.27 o 
   3   1  12    35928.64    33564.60    438.05 o 
   5   1  12    23565.73    21478.02    315.76 o 
   7   1  12    20297.81    18862.57    321.47 o 
   9   1  12     1765.68     1716.12     55.13 o 
  11   1  12      706.21      875.78     51.27 o 
  13   1  12     2091.28     2187.13    123.17 o 
  15   1  12       89.61      148.39     88.11 o 
  17   1  12     1362.75     1937.62    198.59 o 
  19   1  12     5972.87     6653.71    781.32 o 
  21   1  12     2847.36     3410.41    319.64 o 
  23   1  12      167.95      475.86    193.35 o 
 -28   2  12     2263.50     2610.33    133.87 o 
 -26   2  12     5508.22     4959.65    134.00 o 
 -24   2  12     4430.77     4641.01    126.98 o 
 -22   2  12      656.89      615.82     47.45 o 
 -20   2  12    15561.09    15576.27    255.53 o 
 -18   2  12     1472.32     1244.58     44.72 o 
 -16   2  12    36019.63    34152.36    485.42 o 
 -14   2  12      846.04     1075.73     39.91 o 
 -12   2  12      502.90      380.58     42.36 o 
 -10   2  12    14103.38    15795.71    258.83 o 
  -8   2  12      244.57      550.90     27.76 o 
  -6   2  12      911.44      522.77     49.33 o 
  -4   2  12    56151.69    53225.97    694.25 o 
  -2   2  12    38753.52    36417.23    475.29 o 
   0   2  12    17196.60    16136.07    240.45 o 
   2   2  12     1174.78      928.75     38.25 o 
   4   2  12     6084.38     6892.13    130.54 o 
   6   2  12      894.86     1046.37     44.92 o 
   8   2  12       82.58      111.89     30.12 o 
  10   2  12    11140.52    10295.08    189.99 o 
  12   2  12     2446.27     2406.69     74.30 o 
  14   2  12    10172.91     9383.91    182.99 o 
  16   2  12      114.93       94.19     43.92 o 
  18   2  12     1482.93     1585.40    142.28 o 
  20   2  12     1864.47     1598.68    112.18 o 
  22   2  12      124.91      271.76    227.22 o 
 -27   3  12     1365.30     1680.29    153.09 o 
 -25   3  12      623.09      769.62     73.48 o 
 -23   3  12     2141.73     2151.21     99.53 o 
 -21   3  12      131.63       94.87     53.83 o 
 -19   3  12      108.48      125.02     38.59 o 
 -17   3  12      119.68       80.87     36.83 o 
 -15   3  12     2307.05     2297.12     63.05 o 
 -13   3  12     1443.24     1471.22     52.10 o 
 -11   3  12    13431.71    12588.51    191.39 o 
  -9   3  12      908.28      731.85     34.63 o 
  -7   3  12       66.49       24.63     25.98 o 
  -5   3  12     2063.06     2311.39     56.12 o 
  -3   3  12     5547.74     5427.97     94.95 o 
  -1   3  12       42.55       23.67     29.64 o 
   1   3  12     4515.83     4210.79     92.89 o 
   3   3  12     2781.18     2817.29     74.27 o 
   5   3  12    11354.23    11173.71    202.88 o 
   7   3  12     2978.55     2848.40     79.03 o 
   9   3  12      939.48      661.92     47.22 o 
  11   3  12     1516.65     1363.11     65.66 o 
  13   3  12        0.01      -57.00     57.00 o 
  15   3  12        6.81      -51.72     51.72 o 
  17   3  12     1007.30     1106.75     66.75 o 
  19   3  12      348.31      370.70     62.20 o 
 -22   4  12     2271.97     2454.58    107.38 o 
 -20   4  12      178.82      261.50     60.66 o 
 -18   4  12     4295.32     4518.53    116.61 o 
 -16   4  12      569.30      504.84     44.97 o 
 -14   4  12      672.27      716.03     47.54 o 
 -12   4  12     1093.85     1040.01     47.66 o 
 -10   4  12     1194.07     1226.74     52.37 o 
  -8   4  12      172.35      208.03     39.19 o 
  -6   4  12      854.07      888.68     47.10 o 
  -4   4  12     1777.77     1938.69     77.07 o 
  -2   4  12     4709.94     4668.87    114.70 o 
   0   4  12       62.94       38.04     38.48 o 
   2   4  12       20.37      -25.23     38.74 o 
   4   4  12      150.68      160.15     43.92 o 
   6   4  12      145.65      198.51     49.47 o 
   8   4  12     1662.24     1764.09     72.61 o 
  10   4  12       38.70      -38.58     51.95 o 
  12   4  12     1645.61     1922.92     82.66 o 
  14   4  12      186.01      158.01     62.00 o 
  16   4  12       88.58       92.17     64.79 o 
 -17   5  12      529.81      706.10     79.63 o 
 -15   5  12       12.71      -56.29     64.89 o 
 -13   5  12      847.54     1022.54     78.40 o 
 -11   5  12      177.43      206.72     53.14 o 
  -9   5  12     1275.27     1538.09     84.22 o 
  -7   5  12       53.07      148.86     59.95 o 
  -5   5  12       88.04      165.12     60.16 o 
  -3   5  12      198.87      134.57     59.58 o 
  -1   5  12      860.82     1059.80    106.60 o 
   1   5  12      215.94      198.07     53.06 o 
   3   5  12     1500.97     1783.54     77.27 o 
   5   5  12       71.77       13.46     62.31 o 
   7   5  12       82.52       52.56     59.05 o 
   9   5  12      161.18       82.25     60.16 o 
 -29   1  13      391.50      402.42     66.76 o 
 -27   1  13      562.22      677.46     67.65 o 
 -25   1  13      714.23      777.38     51.10 o 
 -23   1  13        6.38       64.27     39.49 o 
 -21   1  13     6373.00     6209.73    203.49 o 
 -19   1  13     2466.25     2407.27     67.94 o 
 -17   1  13     5215.18     5324.24    102.89 o 
 -15   1  13      912.35      932.48     35.33 o 
 -13   1  13     4535.31     4593.39     80.89 o 
 -11   1  13     4523.90     4680.30     81.04 o 
  -9   1  13      169.63      154.89     38.18 o 
  -7   1  13    11292.45    12027.50    165.24 o 
  -5   1  13     3760.50     3954.36     64.17 o 
  -3   1  13    10983.61    11545.63    158.98 o 
  -1   1  13    21416.40    22716.29    301.19 o 
   1   1  13     5214.02     4832.62     73.95 o 
   3   1  13    11443.37    11968.31    206.14 o 
   5   1  13    19959.96    20219.13    343.79 o 
   7   1  13     1423.37     1516.75     50.94 o 
   9   1  13    19543.45    19246.30    590.86 o 
  11   1  13     4601.63     4493.51     98.47 o 
  13   1  13     1471.25     1455.06     78.61 o 
  15   1  13     8459.46     8637.34    404.13 o 
  17   1  13     1281.44     1452.07    116.27 o 
  19   1  13     1861.98     2028.52    288.03 o 
  21   1  13     1866.44     2052.36    173.36 o 
  23   1  13      230.06      430.39    258.69 o 
 -28   2  13      242.23      329.36     70.35 o 
 -26   2  13      258.88      273.86     63.11 o 
 -24   2  13      166.25      203.05     46.52 o 
 -22   2  13      945.53      873.65     51.43 o 
 -20   2  13     3777.57     3579.80     87.23 o 
 -18   2  13      166.21      118.10     32.37 o 
 -16   2  13     3874.97     4073.29     80.96 o 
 -14   2  13      796.50      903.06     38.03 o 
 -12   2  13      869.17      873.04     34.64 o 
 -10   2  13     3234.30     3388.45     67.77 o 
  -8   2  13     3482.19     3659.20     69.85 o 
  -6   2  13     3914.71     4023.74     73.81 o 
  -4   2  13      298.33      197.66     20.33 o 
  -2   2  13      656.75      606.72     29.83 o 
   0   2  13    15235.53    14778.53    222.53 o 
   2   2  13     6445.49     6138.33    220.37 o 
   4   2  13      670.63      635.76     36.74 o 
   6   2  13     1006.86      900.66     41.46 o 
   8   2  13     2032.29     1983.15     62.40 o 
  10   2  13      134.11       82.81     49.10 o 
  12   2  13       49.05       32.94     42.80 o 
  14   2  13      147.42      178.80     43.74 o 
  16   2  13      997.72     1047.70     95.86 o 
  18   2  13      719.61      680.62    176.06 o 
  20   2  13       23.11      173.83    327.72 o 
 -25   3  13      298.95      392.87    102.16 o 
 -23   3  13     1601.27     1784.55     84.94 o 
 -21   3  13      300.26      320.89     61.26 o 
 -19   3  13       51.51       36.41     36.91 o 
 -17   3  13      130.43      132.32     38.15 o 
 -15   3  13     2705.56     2447.35     64.23 o 
 -13   3  13      113.16       79.41     29.27 o 
 -11   3  13      106.31      123.55     30.06 o 
  -9   3  13     7108.04     7038.58    117.70 o 
  -7   3  13     3587.94     3844.44     98.59 o 
  -5   3  13    18120.55    17916.70    294.08 o 
  -3   3  13     7621.69     7996.97    130.93 o 
  -1   3  13       57.37       25.29     31.89 o 
   1   3  13     7322.47     6995.41    136.25 o 
   3   3  13      769.68      838.72     42.81 o 
   5   3  13      406.94      492.51     42.23 o 
   7   3  13    11023.76    10443.67    194.16 o 
   9   3  13        5.36       11.29     39.57 o 
  11   3  13     7940.89     7146.93    163.23 o 
  13   3  13     2064.86     1784.21     76.17 o 
  15   3  13       16.33        4.71     48.83 o 
  17   3  13     1940.94     1557.89     74.09 o 
  19   3  13      230.19      199.72     83.38 o 
 -22   4  13      152.72       18.47     71.35 o 
 -20   4  13      494.31      319.81     61.30 o 
 -18   4  13     3303.61     3282.36    100.95 o 
 -16   4  13     1674.92     1590.68     71.95 o 
 -14   4  13     3897.04     3709.57     92.92 o 
 -12   4  13       30.81      -12.99     42.23 o 
 -10   4  13      416.66      342.75     44.73 o 
  -8   4  13     4365.15     4091.82    112.19 o 
  -6   4  13       90.77       88.84     38.62 o 
  -4   4  13       29.86        6.34     43.50 o 
  -2   4  13     3346.84     3230.47     84.62 o 
   0   4  13     4317.73     4225.64    100.21 o 
   2   4  13     2337.87     2337.13     76.92 o 
   4   4  13       72.89       79.23     43.04 o 
   6   4  13      543.85      628.81     54.29 o 
   8   4  13     3627.19     2936.59     91.29 o 
  10   4  13      882.31      712.74     60.88 o 
  12   4  13      975.30     1115.93     71.63 o 
  14   4  13     2540.47     2698.79    103.08 o 
  16   4  13     1541.02     1343.21    132.68 o 
 -15   5  13     1406.89     1195.94    114.63 o 
 -13   5  13      252.45       68.45     67.74 o 
 -11   5  13     1470.24     1446.57     67.74 o 
  -9   5  13     3790.53     4025.89    124.23 o 
  -7   5  13     5906.42     5694.90    149.34 o 
  -5   5  13        8.10      -52.99     57.05 o 
  -3   5  13       39.98      -56.76     56.76 o 
  -1   5  13     3601.11     3360.85    115.72 o 
   1   5  13      580.66      546.79     72.88 o 
   3   5  13      303.24      182.33     53.27 o 
   5   5  13     2404.73     2426.13    140.20 o 
   7   5  13      745.23      664.48     66.59 o 
   9   5  13     1119.22     1131.79     77.28 o 
 -30   0  14     5907.27     6294.91    192.25 o 
 -28   0  14      178.37      298.77     74.79 o 
 -26   0  14     6301.80     6543.27    187.95 o 
 -24   0  14     2133.52     2027.60     96.87 o 
 -22   0  14     4258.52     4150.93    132.94 o 
 -20   0  14    12241.12    11828.85    279.74 o 
 -18   0  14     1962.50     1834.75     85.09 o 
 -16   0  14     1655.57     1745.31     76.96 o 
 -14   0  14   111231.33   106844.09   2260.99 o 
 -12   0  14     2774.07     2131.31     77.57 o 
 -10   0  14    78322.76    77264.60   1414.02 o 
  -8   0  14    23421.88    27716.44    518.46 o 
  -6   0  14     4628.42     3461.55    132.11 o 
  -4   0  14     9522.12    10068.84    197.04 o 
  -2   0  14    60855.50    55503.23   1220.44 o 
   0   0  14     2388.32     3926.24    115.25 o 
   2   0  14    62081.06    58801.92   1082.19 o 
   4   0  14     1723.04     1334.58     47.64 o 
   6   0  14    15685.26    15132.56    364.06 o 
   8   0  14    14747.70    16488.79    653.18 o 
  10   0  14     5330.89     5683.84    282.93 o 
  12   0  14     2350.27     2370.32    175.77 o 
  14   0  14     2375.45     2733.20    207.52 o 
  16   0  14     1530.50     1523.80    153.66 o 
  18   0  14     7149.95     7939.92    386.41 o 
  20   0  14      818.55     1070.20    153.66 o 
  22   0  14     1473.94     1663.28    193.06 o 
 -29   1  14      360.89      336.99     67.44 o 
 -27   1  14       26.17      186.28     48.53 o 
 -25   1  14     1301.70     1547.70     63.16 o 
 -23   1  14     8914.35     8627.45    157.00 o 
 -21   1  14    10368.07    10365.09    180.26 o 
 -19   1  14     2573.55     2204.82     67.03 o 
 -17   1  14      337.34      443.39     37.48 o 
 -15   1  14      244.29      470.83     34.88 o 
 -13   1  14     1323.70     1793.41     48.67 o 
 -11   1  14      489.55      381.04     25.27 o 
  -9   1  14    15032.49    13618.10    224.95 o 
  -7   1  14    30799.78    27809.76    377.95 o 
  -5   1  14    44477.97    42801.30    561.07 o 
  -3   1  14    21088.95    19741.55    264.49 o 
  -1   1  14      810.36      503.44     22.54 o 
   1   1  14     7698.56     9085.88    161.86 o 
   3   1  14     3565.33     4530.91     92.42 o 
   5   1  14       58.97       13.12     26.74 o 
   7   1  14     4821.93     4308.86     92.01 o 
   9   1  14    15987.87    15804.47    338.78 o 
  11   1  14    23255.71    22926.78    640.28 o 
  13   1  14      742.69      795.69     84.78 o 
  15   1  14      101.61       84.54     76.65 o 
  17   1  14      258.88      280.77    198.59 o 
  19   1  14      144.69      264.46    111.56 o 
  21   1  14      133.03      349.04    205.96 o 
 -28   2  14     5121.77     5590.62    346.01 o 
 -26   2  14        1.26       -1.69     63.09 o 
 -24   2  14     1727.67     1631.72     66.62 o 
 -22   2  14     6507.25     5969.31    197.60 o 
 -20   2  14     1384.16     1436.94     57.68 o 
 -18   2  14      585.29      737.84     46.21 o 
 -16   2  14    37154.20    36695.53    521.59 o 
 -14   2  14      820.25      735.73     36.41 o 
 -12   2  14    39424.02    37454.83    593.96 o 
 -10   2  14     5607.97     6288.56    152.66 o 
  -8   2  14     6030.61     5028.14     88.61 o 
  -6   2  14    16521.90    17862.83    268.69 o 
  -4   2  14     5736.81     5453.31    101.19 o 
  -2   2  14     2118.87     2467.17     72.13 o 
   0   2  14    65576.95    62667.47    898.35 o 
   2   2  14     1566.82     1278.03     50.93 o 
   4   2  14    23480.11    21963.94    374.17 o 
   6   2  14     1119.95     1155.11     50.98 o 
   8   2  14     1404.34     1259.82     52.12 o 
  10   2  14     3129.23     3067.19     84.16 o 
  12   2  14     2287.00     2226.66     76.44 o 
  14   2  14      219.37      139.97     45.30 o 
  16   2  14     5875.58     6041.79    481.89 o 
  18   2  14      780.16     1019.70    104.83 o 
  20   2  14      606.22      869.85    255.43 o 
 -25   3  14      809.04      805.39     79.31 o 
 -23   3  14     1042.43     1318.24    101.70 o 
 -21   3  14     3793.76     3818.96     99.14 o 
 -19   3  14     3370.77     3256.44     89.17 o 
 -17   3  14     1939.15     1839.57     65.91 o 
 -15   3  14     1691.28     1475.54     53.50 o 
 -13   3  14      819.18      742.34     68.51 o 
 -11   3  14       19.95       14.61     30.89 o 
  -9   3  14     1701.74     1484.79     49.78 o 
  -7   3  14    13208.27    12362.66    249.19 o 
  -5   3  14     7123.97     6872.65    128.28 o 
  -3   3  14     1363.62     1286.51     45.70 o 
  -1   3  14       69.98       24.07     33.05 o 
   1   3  14       81.13      119.54     35.03 o 
   3   3  14     1566.45     1500.06     67.91 o 
   5   3  14     2188.50     2167.65     78.07 o 
   7   3  14     5446.31     5261.54    117.72 o 
   9   3  14     6926.80     6596.08    138.89 o 
  11   3  14      528.18      444.38     50.71 o 
  13   3  14      668.48      719.29     57.96 o 
  15   3  14       98.27        0.01     52.64 o 
  17   3  14       41.51      -54.33     54.33 o 
 -22   4  14      538.53      560.64    131.08 o 
 -20   4  14      265.57      151.65     58.96 o 
 -18   4  14     3072.22     3036.61    100.80 o 
 -16   4  14      200.86       59.53     44.23 o 
 -14   4  14     3865.73     3815.61    137.12 o 
 -12   4  14       40.86       24.20     43.36 o 
 -10   4  14     3516.75     3283.33     86.01 o 
  -8   4  14     1390.32     1280.62     66.47 o 
  -6   4  14     1161.59     1204.09     64.96 o 
  -4   4  14     2803.13     2357.85     88.58 o 
  -2   4  14     5183.38     5144.08    129.70 o 
   0   4  14       23.87       39.86     41.43 o 
   2   4  14     6048.26     5637.30    124.32 o 
   4   4  14       41.12       62.82     49.29 o 
   6   4  14     2406.30     2269.32     81.92 o 
   8   4  14      163.65       75.55     53.54 o 
  10   4  14        9.08        4.97     54.46 o 
  12   4  14      572.72      302.28     61.34 o 
  14   4  14     1957.70     2079.15     92.44 o 
 -15   5  14       30.07      -67.47     67.47 o 
 -13   5  14       17.21      -10.37     53.38 o 
 -11   5  14      429.54      492.94     64.19 o 
  -9   5  14      699.06      761.99     94.73 o 
  -7   5  14      909.14     1214.90     79.98 o 
  -5   5  14      279.13      422.93     69.21 o 
  -3   5  14       12.85      -33.00     61.71 o 
  -1   5  14        1.89        4.20     57.24 o 
   1   5  14      114.48       82.78     67.07 o 
   3   5  14      359.22      393.63     58.50 o 
   5   5  14      120.12       92.08     60.52 o 
   7   5  14      721.12      676.44     78.17 o 
 -29   1  15     3066.73     3068.34    114.77 o 
 -27   1  15     8760.84     8100.18    156.83 o 
 -25   1  15     5078.80     5005.31    108.63 o 
 -23   1  15     4719.53     4404.26    101.37 o 
 -21   1  15    16469.17    15504.57    254.73 o 
 -19   1  15     2164.82     2417.86     72.44 o 
 -17   1  15    11180.83    11087.30    188.25 o 
 -15   1  15    11175.04    11301.22    189.74 o 
 -13   1  15     8287.96     8356.57    132.84 o 
 -11   1  15    14661.47    14913.45    219.90 o 
  -9   1  15     9555.26     9548.20    146.71 o 
  -7   1  15    11091.72    11782.15    163.84 o 
  -5   1  15     7594.33     7902.14    126.90 o 
  -3   1  15      735.87      869.25     30.73 o 
  -1   1  15     1129.02     1074.23     45.05 o 
   1   1  15     1433.64     1480.15     49.99 o 
   3   1  15     2186.98     2325.45     54.77 o 
   5   1  15      425.77      473.82     51.68 o 
   7   1  15      656.34      659.61     37.78 o 
   9   1  15      514.39      424.03     37.17 o 
  11   1  15       56.12       77.48     51.43 o 
  13   1  15      232.65      284.03     94.97 o 
  15   1  15       39.88      116.80     86.09 o 
  17   1  15       86.31      157.87     95.71 o 
  19   1  15      324.15      375.69    186.97 o 
  21   1  15      341.22      401.78    128.71 o 
 -28   2  15      485.58      674.39     79.48 o 
 -26   2  15      328.57      496.74     82.87 o 
 -24   2  15      965.74      975.22     74.84 o 
 -22   2  15      229.56      166.48     45.40 o 
 -20   2  15      151.11      181.38     42.20 o 
 -18   2  15     1252.80     1465.45     57.29 o 
 -16   2  15       66.38       60.41     30.85 o 
 -14   2  15      524.39      457.41     33.99 o 
 -12   2  15     5963.85     6144.10    118.67 o 
 -10   2  15     3472.43     3525.26     80.33 o 
  -8   2  15     2280.44     2264.30     59.37 o 
  -6   2  15     4340.05     4329.48     81.26 o 
  -4   2  15     2534.10     2589.32     59.03 o 
  -2   2  15    11910.70    11948.92    185.23 o 
   0   2  15      302.27      305.12     32.89 o 
   2   2  15     4629.36     4228.26     92.30 o 
   4   2  15     8752.90     8132.38    183.06 o 
   6   2  15     1592.05     1561.24     58.23 o 
   8   2  15     1448.19     1494.50     60.40 o 
  10   2  15     1044.79      893.02     49.46 o 
  12   2  15      327.91      378.26     45.35 o 
  14   2  15     1037.61      912.65     56.55 o 
  16   2  15       57.31      126.24     96.64 o 
  18   2  15      108.50      354.47    116.52 o 
  20   2  15      518.33     1287.65    223.11 o 
 -25   3  15     4542.71     4443.94    204.91 o 
 -23   3  15     2077.20     2166.61     96.90 o 
 -21   3  15      521.24      486.72     55.42 o 
 -19   3  15    14069.94    13675.23    236.18 o 
 -17   3  15       92.35      143.95     41.33 o 
 -15   3  15     4355.88     4104.81     87.45 o 
 -13   3  15    11941.33    11766.59    185.54 o 
 -11   3  15       73.29       73.08     32.68 o 
  -9   3  15     7007.85     6941.91    132.75 o 
  -7   3  15     6123.40     5764.78    135.57 o 
  -5   3  15     2475.76     2394.60     68.95 o 
  -3   3  15     8661.32     8723.04    184.30 o 
  -1   3  15       19.72       73.82     34.21 o 
   1   3  15     1904.08     1765.85    109.69 o 
   3   3  15     3203.73     2827.45     78.02 o 
   5   3  15     1634.20     1588.33     64.75 o 
   7   3  15      442.92      371.81     44.87 o 
   9   3  15       89.06      114.39     47.76 o 
  11   3  15     2984.94     2916.06     89.86 o 
  13   3  15     1727.97     1620.73     75.72 o 
  15   3  15      466.01      374.89     59.20 o 
  17   3  15       96.95      -14.25     60.02 o 
 -22   4  15       13.77      -75.22     75.22 o 
 -20   4  15     1703.38     1488.30     90.43 o 
 -18   4  15      520.67      422.89     60.54 o 
 -16   4  15      688.61      559.39     52.89 o 
 -14   4  15     1112.49     1321.05     62.24 o 
 -12   4  15     2672.74     2618.15     82.89 o 
 -10   4  15     7083.07     7262.76    144.90 o 
  -8   4  15      232.61      156.19     44.43 o 
  -6   4  15      317.24      297.05     52.46 o 
  -4   4  15     3385.54     3370.47    125.97 o 
  -2   4  15     1696.45     1411.64     68.42 o 
   0   4  15     1059.63      977.61     53.06 o 
   2   4  15     3092.01     3143.72    120.92 o 
   4   4  15     2187.38     2024.05     78.79 o 
   6   4  15     4584.72     4000.48    114.90 o 
   8   4  15       88.31      132.37     55.28 o 
  10   4  15      477.75      300.68     58.83 o 
  12   4  15      920.66      688.54     69.32 o 
  14   4  15       43.39       20.98     68.95 o 
 -15   5  15      497.11      324.54     74.27 o 
 -13   5  15        2.30      -35.13     54.56 o 
 -11   5  15     1656.09     1540.85     83.60 o 
  -9   5  15        3.53      -80.48     80.48 o 
  -7   5  15        3.46      -15.41     61.82 o 
  -5   5  15     3492.86     3692.31    130.51 o 
  -3   5  15     1804.30     1771.00     85.77 o 
  -1   5  15     1146.36     1031.39     73.19 o 
   1   5  15      474.74      497.00     74.02 o 
   3   5  15      303.46      317.25     61.02 o 
   5   5  15      776.08      564.61     63.92 o 
   7   5  15       37.56      -31.15     67.03 o 
 -30   0  16     1140.42      775.02     90.37 o 
 -28   0  16     4494.40     4439.94    157.50 o 
 -26   0  16      608.78      712.07     75.58 o 
 -24   0  16    22634.55    21854.78    496.28 o 
 -22   0  16      364.81      423.19     60.22 o 
 -20   0  16     6075.98     5690.85    191.50 o 
 -18   0  16    14830.84    14719.13    341.52 o 
 -16   0  16    13990.24    14528.37    334.06 o 
 -14   0  16     1442.98     1658.10     79.82 o 
 -12   0  16    23437.22    21904.99    603.57 o 
 -10   0  16    29995.45    26700.30    502.05 o 
  -8   0  16    34991.13    32816.63    613.31 o 
  -6   0  16    24605.25    22899.36    538.44 o 
  -4   0  16      179.83      176.96     27.29 o 
  -2   0  16     1149.31     1588.51    166.17 o 
   0   0  16    32042.65    38022.71    703.80 o 
   2   0  16     8045.01     7432.44    251.38 o 
   4   0  16     3344.77     3374.38     84.64 o 
   6   0  16    55334.93    54148.93   1599.64 o 
   8   0  16     5687.44     6117.88    294.55 o 
  10   0  16     4475.90     4316.53    234.45 o 
  12   0  16     9485.38     8403.44    380.17 o 
  14   0  16      421.27      559.06    133.53 o 
  16   0  16     2987.72     2953.19    226.51 o 
  18   0  16     4330.54     4891.47    292.85 o 
  20   0  16      542.37      699.67    166.13 o 
 -29   1  16      605.14      755.15     63.11 o 
 -27   1  16       47.36       97.47     50.72 o 
 -25   1  16      552.93      433.44     51.70 o 
 -23   1  16      524.07      443.04     47.06 o 
 -21   1  16       23.68       71.79     39.09 o 
 -19   1  16     9581.77     9475.35    239.62 o 
 -17   1  16     6193.81     5830.70    115.06 o 
 -15   1  16    20046.54    18883.55    301.74 o 
 -13   1  16     8617.67     8357.01    133.20 o 
 -11   1  16      373.89      695.42     39.97 o 
  -9   1  16     7507.81     8709.87    136.24 o 
  -7   1  16      560.57      984.06     31.68 o 
  -5   1  16     2302.27     1678.06     45.19 o 
  -3   1  16    33808.38    32294.31    426.48 o 
  -1   1  16    27760.50    25873.37    379.98 o 
   1   1  16    21716.77    19784.92    334.58 o 
   3   1  16     1220.09     1114.88     46.36 o 
   5   1  16     1786.35     1953.74     62.22 o 
   7   1  16     2152.55     2051.48     82.45 o 
   9   1  16       89.24      136.41     34.53 o 
  11   1  16      998.54     1004.06     96.10 o 
  13   1  16     5677.89     5998.92    530.85 o 
  15   1  16     3486.88     3945.18    299.66 o 
  17   1  16     1711.31     1975.35    402.42 o 
  19   1  16      315.02      638.62    224.39 o 
 -28   2  16      355.29      328.59    117.47 o 
 -26   2  16     6770.58     6816.53    238.89 o 
 -24   2  16      224.91      350.80     64.28 o 
 -22   2  16     5885.51     5676.25    121.57 o 
 -20   2  16      173.19      164.34     43.57 o 
 -18   2  16      334.52      332.30     44.76 o 
 -16   2  16      748.53      835.64     62.12 o 
 -14   2  16      512.37      496.58     36.56 o 
 -12   2  16     2465.74     2313.04     59.64 o 
 -10   2  16    15677.20    14359.61    216.39 o 
  -8   2  16    23185.19    22557.23    326.10 o 
  -6   2  16     1007.71      873.41     46.73 o 
  -4   2  16       17.80       -3.67     40.10 o 
  -2   2  16     5611.77     5743.80    101.47 o 
   0   2  16     1525.53     1194.27     49.49 o 
   2   2  16       51.31      104.36     32.89 o 
   4   2  16    12859.43    11588.24    209.44 o 
   6   2  16     1702.63     1685.89     60.36 o 
   8   2  16    15399.68    14897.17    266.24 o 
  10   2  16      206.76      226.76     42.69 o 
  12   2  16     3008.25     2903.21    139.88 o 
  14   2  16     5319.50     4721.93    453.98 o 
  16   2  16       48.89      185.95    107.75 o 
  18   2  16      132.42      174.82    115.83 o 
 -25   3  16       18.58      169.73     75.62 o 
 -23   3  16      268.59       95.30     72.23 o 
 -21   3  16     1741.63     1959.07     77.31 o 
 -19   3  16      751.44      941.45     60.33 o 
 -17   3  16    10223.63     9562.05    160.82 o 
 -15   3  16     1819.76     1731.49     68.25 o 
 -13   3  16     1228.14     1249.83     51.49 o 
 -11   3  16      589.14      598.26     43.98 o 
  -9   3  16      469.07      459.71     39.91 o 
  -7   3  16     1208.21     1111.63     58.81 o 
  -5   3  16      345.37      429.84     39.38 o 
  -3   3  16     1903.22     1939.50     75.30 o 
  -1   3  16    12538.86    12106.97    219.85 o 
   1   3  16     1961.38     1828.68     69.46 o 
   3   3  16     1479.32     1328.27     56.27 o 
   5   3  16      206.00      184.17     48.72 o 
   7   3  16      115.25      119.99     45.80 o 
   9   3  16       83.99       92.45     53.97 o 
  11   3  16     2064.73     2056.99     80.52 o 
  13   3  16     1297.47     1474.95     69.82 o 
  15   3  16      593.93      614.75     61.87 o 
  17   3  16       20.54       56.91     82.83 o 
 -20   4  16       63.58      110.07     80.54 o 
 -18   4  16      303.45      105.77     54.53 o 
 -16   4  16      531.20      534.83     55.99 o 
 -14   4  16      243.82      283.01     49.90 o 
 -12   4  16     2180.51     2326.65     82.17 o 
 -10   4  16     2584.38     2597.04     80.90 o 
  -8   4  16      613.61      628.31     72.24 o 
  -6   4  16       12.23       87.08     52.56 o 
  -4   4  16      531.98      485.13     57.44 o 
  -2   4  16      375.93      372.63     53.78 o 
   0   4  16      250.59      234.88     48.58 o 
   2   4  16     1496.08     1827.38     74.36 o 
   4   4  16     1243.83     1351.47     65.05 o 
   6   4  16     2690.31     2824.17    144.41 o 
   8   4  16       35.77       21.95     72.39 o 
  10   4  16      395.20      357.01     62.95 o 
  12   4  16      959.24      692.98     70.04 o 
 -13   5  16      217.10      162.34     66.53 o 
 -11   5  16      347.60      360.32     68.75 o 
  -9   5  16        7.60      -36.42     79.32 o 
  -7   5  16      945.73     1183.49     80.10 o 
  -5   5  16      305.55      460.40     70.92 o 
  -3   5  16     1022.33     1185.04     77.98 o 
  -1   5  16       53.69       80.55     67.29 o 
   1   5  16        3.22      -66.77     67.76 o 
   3   5  16       17.26      -54.08     65.33 o 
   5   5  16      143.98      120.44     60.08 o 
 -29   1  17      323.24      540.19     64.90 o 
 -27   1  17       16.59       95.87     49.92 o 
 -25   1  17      830.16      953.17     58.02 o 
 -23   1  17     1796.07     1786.68     69.24 o 
 -21   1  17       57.59       87.50     43.75 o 
 -19   1  17     1942.92     1918.46     90.15 o 
 -17   1  17     4266.90     3945.96     90.17 o 
 -15   1  17      491.00      661.24     41.88 o 
 -13   1  17    27104.08    27355.60    426.27 o 
 -11   1  17     6185.52     6293.54    118.29 o 
  -9   1  17     4321.67     4120.21     77.23 o 
  -7   1  17    17374.24    17414.49    254.76 o 
  -5   1  17     5475.42     5573.02     96.71 o 
  -3   1  17    15560.95    15666.55    214.64 o 
  -1   1  17     2693.04     2188.91    100.30 o 
   1   1  17     5065.18     4984.77    277.14 o 
   3   1  17    33127.98    33231.63    557.96 o 
   5   1  17     1302.52     1246.84     68.34 o 
   7   1  17     4079.94     4149.81    188.83 o 
   9   1  17     7514.21     7401.06    510.33 o 
  11   1  17      799.84     1043.15    119.35 o 
  13   1  17     2023.15     2089.18    165.85 o 
  15   1  17     2330.09     2569.93    338.78 o 
  17   1  17      239.34      220.71    101.90 o 
  19   1  17     1215.87     1408.35    237.00 o 
 -28   2  17      246.97      197.88    106.60 o 
 -26   2  17       23.96       82.80     54.00 o 
 -24   2  17        2.87       72.06     49.99 o 
 -22   2  17      807.88      956.24     59.14 o 
 -20   2  17      481.40      487.14     50.65 o 
 -18   2  17     2668.55     2529.52     77.34 o 
 -16   2  17       61.00      133.02     41.63 o 
 -14   2  17       22.32       55.65     31.67 o 
 -12   2  17     2290.98     2290.72     62.41 o 
 -10   2  17      449.56      616.59     56.22 o 
  -8   2  17      873.83      888.77     43.32 o 
  -6   2  17     5524.45     5425.70    166.09 o 
  -4   2  17     5026.88     5007.56     92.71 o 
  -2   2  17      200.21      236.88     31.03 o 
   0   2  17     4916.23     4587.55     99.20 o 
   2   2  17      388.51      329.58     37.20 o 
   4   2  17       19.63      -17.54     34.39 o 
   6   2  17       28.69       -3.15     44.50 o 
   8   2  17     2502.08     2499.08    103.42 o 
  10   2  17     2179.76     2043.30     92.48 o 
  12   2  17     1198.67     1144.75     93.66 o 
  14   2  17      159.93      209.94    132.54 o 
  16   2  17      177.12      184.58    136.22 o 
  18   2  17      221.07      195.95    138.91 o 
 -25   3  17      782.76      790.67     95.35 o 
 -23   3  17      116.19      -15.34     56.87 o 
 -21   3  17     2217.40     1933.90     76.79 o 
 -19   3  17      346.51      552.34     59.82 o 
 -17   3  17      119.54       72.74     41.63 o 
 -15   3  17    10450.11     9784.16    220.65 o 
 -13   3  17       20.54        4.41     39.29 o 
 -11   3  17     4865.08     4554.01    102.54 o 
  -9   3  17     3992.79     4073.76    108.00 o 
  -7   3  17      104.06       93.79     37.65 o 
  -5   3  17     9142.97     8545.31    185.91 o 
  -3   3  17     3645.70     3450.96     98.31 o 
  -1   3  17      729.22      721.20     45.82 o 
   1   3  17    15183.82    13935.03    250.88 o 
   3   3  17      158.79      163.50     41.74 o 
   5   3  17     2217.78     2050.90     71.99 o 
   7   3  17     2923.84     2461.32     83.60 o 
   9   3  17      108.78       88.85     48.89 o 
  11   3  17     2286.86     1912.74     80.48 o 
  13   3  17      293.48      230.27     56.46 o 
  15   3  17       64.99       55.29     57.27 o 
 -20   4  17     1804.34     1897.06    225.38 o 
 -18   4  17       90.34       47.01     54.21 o 
 -16   4  17      145.26      102.60     53.02 o 
 -14   4  17     3242.70     2875.76     91.49 o 
 -12   4  17      765.43      713.57     61.42 o 
 -10   4  17      234.96      163.88     46.27 o 
  -8   4  17     2980.26     2799.61    130.95 o 
  -6   4  17     2695.05     2764.81     97.37 o 
  -4   4  17     3752.31     3622.46    108.27 o 
  -2   4  17      365.12      382.52     58.02 o 
   0   4  17     1369.02     1273.79     70.13 o 
   2   4  17     2185.53     1788.87     74.18 o 
   4   4  17      736.64      564.07     59.05 o 
   6   4  17      436.46      532.88     60.50 o 
   8   4  17     1192.59     1105.57     93.27 o 
  10   4  17     1100.34     1058.96     74.12 o 
 -13   5  17     1938.63     1750.03    143.45 o 
 -11   5  17        0.44       22.11     65.42 o 
  -9   5  17       16.27        7.22     65.09 o 
  -7   5  17     2354.85     2096.33    101.74 o 
  -5   5  17      202.84      100.52     70.17 o 
  -3   5  17       94.54       18.18     69.65 o 
  -1   5  17     2900.62     2992.89    116.27 o 
   1   5  17      433.03      505.06     78.50 o 
   3   5  17     2322.34     2315.87    156.56 o 
 -28   0  18     2565.59     2739.24    256.28 o 
 -26   0  18     6241.90     5394.43    170.46 o 
 -24   0  18    11483.96    11020.72    276.85 o 
 -22   0  18       62.30       82.96     62.10 o 
 -20   0  18    43932.92    42206.14    919.79 o 
 -18   0  18       20.33       42.65     54.11 o 
 -16   0  18     5659.24     5270.01    150.73 o 
 -14   0  18    20222.23    20071.26    451.52 o 
 -12   0  18     9475.15     8813.67    216.09 o 
 -10   0  18    17786.45    18234.27    409.46 o 
  -8   0  18    27193.94    24820.61    584.94 o 
  -6   0  18      806.06      533.53     37.57 o 
  -4   0  18    58948.57    56911.31   1049.83 o 
  -2   0  18     5730.42     5145.01    146.04 o 
   0   0  18    19890.72    20459.74    387.87 o 
   2   0  18     3554.80     4137.38    178.75 o 
   4   0  18      560.00      636.97     56.06 o 
   6   0  18     4368.12     5030.10    260.25 o 
   8   0  18      467.86      493.85    111.41 o 
  10   0  18     1128.28     1031.65    126.44 o 
  12   0  18    12980.64    13239.62    554.80 o 
  14   0  18     2662.07     2527.67    216.03 o 
  16   0  18       78.73       66.34    139.48 o 
  18   0  18        4.42      107.45    151.95 o 
 -29   1  18     2503.91     2734.27    152.66 o 
 -27   1  18     2370.47     2675.88     96.61 o 
 -25   1  18     1667.97     1617.59     77.54 o 
 -23   1  18      365.32      408.04     48.13 o 
 -21   1  18      535.69      561.64     48.18 o 
 -19   1  18      208.34      224.39     41.67 o 
 -17   1  18       18.44       28.28     38.08 o 
 -15   1  18     1901.56     1917.79     64.06 o 
 -13   1  18    16861.95    16136.95    262.16 o 
 -11   1  18    23301.76    22603.20    366.61 o 
  -9   1  18     4172.80     3763.14     74.38 o 
  -7   1  18      117.78       86.42     27.59 o 
  -5   1  18     3296.21     3827.84     75.03 o 
  -3   1  18      360.19      564.92     31.37 o 
  -1   1  18     2104.09     1858.11     58.36 o 
   1   1  18    15662.96    15128.21    265.23 o 
   3   1  18    13070.13    12422.08    223.53 o 
   5   1  18     8837.10     8546.34    214.21 o 
   7   1  18      431.02      465.01     41.43 o 
   9   1  18      327.74      369.53     81.49 o 
  11   1  18      363.08      467.00     93.18 o 
  13   1  18       88.77      236.47     97.58 o 
  15   1  18        5.24       62.56    132.54 o 
  17   1  18     1525.31     1868.38    174.07 o 
  19   1  18     1610.19     2163.66    516.11 o 
 -26   2  18      757.82     1090.18     66.87 o 
 -24   2  18     1251.53     1027.01     62.92 o 
 -22   2  18    15381.69    16259.17    275.18 o 
 -20   2  18       39.03       31.60     47.75 o 
 -18   2  18    25038.62    24187.53    387.57 o 
 -16   2  18      550.18      675.10     52.16 o 
 -14   2  18     2529.59     2353.26     70.67 o 
 -12   2  18    14888.21    14470.55    220.36 o 
 -10   2  18     4389.27     4100.94    128.49 o 
  -8   2  18     2789.41     3180.86     80.11 o 
  -6   2  18    35410.48    33200.70    531.71 o 
  -4   2  18     4019.99     3822.96    112.78 o 
  -2   2  18    18582.51    17823.01    309.52 o 
   0   2  18       21.48       85.76     36.81 o 
   2   2  18      351.95      377.13     50.89 o 
   4   2  18    11000.04    10151.59    189.62 o 
   6   2  18      612.15      637.54     46.97 o 
   8   2  18     1096.82     1220.42     57.19 o 
  10   2  18     8312.47     8526.93    320.69 o 
  12   2  18     3955.35     3650.96    386.38 o 
  14   2  18      864.38     1120.77    225.95 o 
  16   2  18       41.57       24.24    253.02 o 
 -23   3  18      125.33      176.65     60.84 o 
 -21   3  18       66.45        7.63     53.51 o 
 -19   3  18      626.71      505.40     58.10 o 
 -17   3  18     1143.80     1235.11     61.94 o 
 -15   3  18     3771.07     3937.18    100.70 o 
 -13   3  18     6378.57     6129.14    126.59 o 
 -11   3  18     3924.12     3486.67     89.93 o 
  -9   3  18      952.55      889.25     59.22 o 
  -7   3  18      765.01      806.64     47.65 o 
  -5   3  18       54.58       70.29     46.73 o 
  -3   3  18     1593.47     1411.06     67.21 o 
  -1   3  18      980.17     1017.44     51.98 o 
   1   3  18     2232.16     2071.10     71.07 o 
   3   3  18     4345.45     4168.08    102.92 o 
   5   3  18     1425.20     1399.16     63.89 o 
   7   3  18     1908.14     1687.76     82.92 o 
   9   3  18      162.33       73.58     50.02 o 
  11   3  18        0.70      -19.03     53.35 o 
  13   3  18       95.61       92.91     71.73 o 
  15   3  18      682.75      937.02    169.04 o 
 -20   4  18     2894.29     3147.65    119.51 o 
 -18   4  18      102.13       -8.99     58.55 o 
 -16   4  18     2896.71     2750.15     92.55 o 
 -14   4  18      934.14      760.04     59.71 o 
 -12   4  18      551.14      527.77     64.49 o 
 -10   4  18      775.43      530.37     62.78 o 
  -8   4  18     3513.66     3696.66    140.09 o 
  -6   4  18      377.47      384.62     62.55 o 
  -4   4  18     3988.26     3837.27    117.57 o 
  -2   4  18       93.99       17.79     56.38 o 
   0   4  18      416.71      411.49     59.16 o 
   2   4  18     1399.24     1081.85     61.30 o 
   4   4  18      452.75      540.25     56.01 o 
   6   4  18       72.05       64.12     53.81 o 
   8   4  18      878.97      860.02     65.36 o 
  10   4  18      355.19      488.07     66.27 o 
 -11   5  18      117.94      164.15    112.27 o 
  -9   5  18       44.18       98.99     71.92 o 
  -7   5  18      159.39      354.28     93.80 o 
  -5   5  18      124.25       60.33     66.74 o 
  -3   5  18      166.56      172.72     66.88 o 
  -1   5  18      216.10      234.02     73.17 o 
   1   5  18      693.05      745.32    116.23 o 
 -27   1  19     3949.79     3625.37    104.65 o 
 -25   1  19     3250.69     2908.97     94.21 o 
 -23   1  19     5425.18     5298.96    181.03 o 
 -21   1  19     2740.70     2716.64     94.81 o 
 -19   1  19     1583.94     1425.15     58.42 o 
 -17   1  19     9016.84     8852.78    159.46 o 
 -15   1  19     2940.23     2755.77     90.24 o 
 -13   1  19      254.77      310.07     38.56 o 
 -11   1  19     4031.71     4077.65     80.23 o 
  -9   1  19       50.08      115.30     28.49 o 
  -7   1  19     3502.98     3777.47     75.99 o 
  -5   1  19     2232.12     2534.12     69.28 o 
  -3   1  19     1079.77     1125.49     40.54 o 
  -1   1  19     1373.45     1566.97     57.03 o 
   1   1  19     2936.78     2885.66     85.54 o 
   3   1  19     5014.44     4850.59    235.33 o 
   5   1  19     1622.76     1853.94     66.46 o 
   7   1  19      593.06      491.45     59.97 o 
   9   1  19     1434.12     1244.09    291.01 o 
  11   1  19      775.25      918.04    103.92 o 
  13   1  19      283.29      197.08     93.47 o 
  15   1  19      704.80      679.21    110.44 o 
  17   1  19      774.86      896.15    134.09 o 
 -26   2  19      459.18      306.36     60.80 o 
 -24   2  19     2383.15     2124.75     86.26 o 
 -22   2  19      142.10      255.84     53.26 o 
 -20   2  19      255.38      269.09     50.53 o 
 -18   2  19     3855.71     3891.97    109.74 o 
 -16   2  19      905.51      887.98     56.68 o 
 -14   2  19     3533.66     3327.67    111.02 o 
 -12   2  19     1192.45     1284.78     52.82 o 
 -10   2  19     1786.66     1783.89     62.67 o 
  -8   2  19      725.15      772.13     49.42 o 
  -6   2  19      498.86      427.16     52.58 o 
  -4   2  19       41.24      -34.63     34.63 o 
  -2   2  19     5923.84     5944.73    147.72 o 
   0   2  19       61.40      -12.17     35.47 o 
   2   2  19       81.78      145.35     57.22 o 
   4   2  19       20.51       67.39     40.82 o 
   6   2  19      300.05      233.51     56.88 o 
   8   2  19     1117.65      907.91    130.20 o 
  10   2  19      197.93      229.54     55.81 o 
  12   2  19      770.29     1001.01    202.42 o 
  14   2  19      901.36     1138.86    145.72 o 
  16   2  19       29.36      114.27    136.50 o 
 -23   3  19       99.77      133.07     62.94 o 
 -21   3  19     1772.39     1804.02    109.96 o 
 -19   3  19     3143.17     2838.78     92.97 o 
 -17   3  19        1.83      -13.30     63.15 o 
 -15   3  19     2750.80     2748.40     97.62 o 
 -13   3  19     1094.28     1130.88     57.25 o 
 -11   3  19      278.17      391.01     54.30 o 
  -9   3  19     6991.21     6957.23    210.60 o 
  -7   3  19     1971.80     1960.57     80.69 o 
  -5   3  19      229.91      268.91     69.66 o 
  -3   3  19      845.29      713.54     54.97 o 
  -1   3  19     2308.08     2068.31     85.48 o 
   1   3  19      940.56      833.90     52.34 o 
   3   3  19        8.27       18.66     44.44 o 
   5   3  19     2733.48     2433.14     80.99 o 
   7   3  19     1722.48     1525.44     68.85 o 
   9   3  19     2004.74     1623.70     87.36 o 
  11   3  19      311.80      282.89     66.70 o 
  13   3  19       66.23       35.83     58.36 o 
 -18   4  19      781.42      796.97     77.30 o 
 -16   4  19     3394.15     3119.22    116.50 o 
 -14   4  19        5.07      -55.23     55.23 o 
 -12   4  19      124.91       87.59     54.53 o 
 -10   4  19     4452.50     4114.68    121.00 o 
  -8   4  19      621.92      512.57     61.79 o 
  -6   4  19       60.27       28.06     75.14 o 
  -4   4  19     5315.00     5101.73    139.67 o 
  -2   4  19     3222.99     3136.42    112.18 o 
   0   4  19     2919.09     2800.34    117.12 o 
   2   4  19      163.82      237.69     64.80 o 
   4   4  19      371.86      247.95     59.38 o 
   6   4  19     1426.62     1093.56     84.17 o 
   8   4  19       15.23      -58.62     58.62 o 
  -5   5  19        6.91      -21.19     85.05 o 
 -28   0  20     2184.68     2668.87    133.61 o 
 -26   0  20      208.66      285.22     79.37 o 
 -24   0  20      340.16      301.21     70.43 o 
 -22   0  20      289.08      283.37    103.48 o 
 -20   0  20       14.02       73.57     61.99 o 
 -18   0  20     2044.58     2188.17    104.04 o 
 -16   0  20    11924.60    11459.82    278.65 o 
 -14   0  20     5250.88     5025.05    145.60 o 
 -12   0  20    23626.43    22065.14    493.26 o 
 -10   0  20     3271.46     3852.22    122.57 o 
  -8   0  20        2.05       88.99     86.47 o 
  -6   0  20    15547.70    16334.96    317.78 o 
  -4   0  20     5954.41     5236.08    138.89 o 
  -2   0  20     2378.43     2509.30    101.74 o 
   0   0  20    45325.92    45308.93   1297.57 o 
   2   0  20     8793.25     9013.41    233.71 o 
   4   0  20    19978.00    20882.44    809.39 o 
   6   0  20    15438.64    16421.32    659.42 o 
   8   0  20       49.92       30.33    100.93 o 
  10   0  20     2876.63     2757.58    208.37 o 
  12   0  20     2310.44     2517.74    225.95 o 
  14   0  20      407.85      741.06    161.88 o 
  16   0  20     4890.32     5405.17    314.97 o 
 -27   1  20       56.15      242.07     56.14 o 
 -25   1  20     2549.86     2631.23     90.19 o 
 -23   1  20     6725.03     6980.38    144.24 o 
 -21   1  20     8118.83     7643.79    152.63 o 
 -19   1  20     1094.80     1117.85     57.28 o 
 -17   1  20      137.27      171.39     42.44 o 
 -15   1  20     8261.16     8282.62    244.17 o 
 -13   1  20      798.93      884.63     47.04 o 
 -11   1  20     2267.01     2452.15     71.39 o 
  -9   1  20    17772.82    16991.92    252.65 o 
  -7   1  20    23797.10    23448.78    340.57 o 
  -5   1  20    12514.75    11664.65    342.54 o 
  -3   1  20      775.33      785.69     44.89 o 
  -1   1  20     1870.24     1775.20     67.26 o 
   1   1  20     2944.01     3025.16     78.90 o 
   3   1  20      239.06      281.23     54.19 o 
   5   1  20     1229.65     1172.72    210.64 o 
   7   1  20     5904.97     5933.16    432.05 o 
   9   1  20    10658.99    10877.66    953.69 o 
  11   1  20     1501.69     1818.84    128.65 o 
  13   1  20        2.39      122.87     95.30 o 
  15   1  20      394.18      380.39    116.66 o 
  17   1  20      754.58      846.07    313.26 o 
 -26   2  20       40.14       60.09     61.00 o 
 -24   2  20      129.71       16.86     59.17 o 
 -22   2  20      198.39      143.67     50.34 o 
 -20   2  20       25.65       38.10     51.91 o 
 -18   2  20     4207.51     4543.68    137.39 o 
 -16   2  20     4778.29     4669.87    108.85 o 
 -14   2  20    10199.50     9672.39    176.13 o 
 -12   2  20       90.21      154.58     41.83 o 
 -10   2  20     2412.11     2312.78     73.71 o 
  -8   2  20     3910.73     3999.07    107.99 o 
  -6   2  20     1059.08      976.50     50.23 o 
  -4   2  20      417.98      396.67     49.01 o 
  -2   2  20    12606.33    12341.46    224.69 o 
   0   2  20      807.56      885.30     51.55 o 
   2   2  20    13312.12    12710.42    232.13 o 
   4   2  20      709.91      689.90     50.33 o 
   6   2  20     2039.30     1902.19     82.59 o 
   8   2  20     1698.26     1352.22    137.42 o 
  10   2  20      771.77      961.28    165.00 o 
  12   2  20      160.23       98.81    117.79 o 
  14   2  20     4226.28     5068.95    698.82 o 
 -23   3  20     2269.04     2391.27    100.33 o 
 -21   3  20      216.92      274.46     62.81 o 
 -19   3  20      408.66      635.79     66.53 o 
 -17   3  20      782.82      714.08     71.12 o 
 -15   3  20      313.72      404.12     51.05 o 
 -13   3  20        2.39       -3.47     45.47 o 
 -11   3  20     2544.54     2713.15    102.38 o 
  -9   3  20     3856.52     3760.36     96.82 o 
  -7   3  20     5952.61     5926.32    179.93 o 
  -5   3  20     1181.36     1438.45     82.39 o 
  -3   3  20       99.48       65.95     50.04 o 
  -1   3  20     1202.22     1023.55     62.85 o 
   1   3  20      620.60      476.25     50.47 o 
   3   3  20        9.08      -31.40     46.46 o 
   5   3  20     2175.47     2149.34     83.53 o 
   7   3  20     2956.43     2876.77     93.62 o 
   9   3  20      748.42      831.49     64.60 o 
  11   3  20      365.19      572.48    109.63 o 
 -18   4  20      125.17      311.20    100.55 o 
 -16   4  20      970.44     1012.16     68.42 o 
 -14   4  20      712.91      813.53     63.23 o 
 -12   4  20      548.58      565.78     65.74 o 
 -10   4  20      110.60      104.44     57.86 o 
  -8   4  20      566.19      609.00     63.91 o 
  -6   4  20      337.48      170.96     82.23 o 
  -4   4  20      983.24     1176.61     75.52 o 
  -2   4  20      133.98      244.29     67.33 o 
   0   4  20     2407.71     2612.91    106.99 o 
   2   4  20       66.59       92.42     62.16 o 
   4   4  20      849.08      759.71     92.56 o 
   6   4  20      312.06      119.90     61.88 o 
 -27   1  21      442.83      436.33     71.04 o 
 -25   1  21     3093.59     2930.30     96.86 o 
 -23   1  21     3168.90     3222.89    195.54 o 
 -21   1  21     3137.90     2955.71    110.11 o 
 -19   1  21     5278.15     5161.79    112.96 o 
 -17   1  21     4965.10     4805.34    108.05 o 
 -15   1  21     5362.06     5118.87    110.98 o 
 -13   1  21     1102.61     1162.30     59.32 o 
 -11   1  21    11537.84    11023.39    189.98 o 
  -9   1  21    17547.23    17470.00    260.58 o 
  -7   1  21     3998.64     3810.99     88.01 o 
  -5   1  21     2239.14     2389.51     69.45 o 
  -3   1  21    15214.69    15430.57    283.98 o 
  -1   1  21     2289.60     2099.75     90.84 o 
   1   1  21      766.25      842.59     46.11 o 
   3   1  21     4612.71     4735.68    298.81 o 
   5   1  21      834.03      801.43     60.55 o 
   7   1  21     3432.52     3514.18    276.13 o 
   9   1  21     2304.80     2566.78    436.02 o 
  11   1  21        6.66       31.70     94.53 o 
  13   1  21     1201.74     1321.08    178.60 o 
  15   1  21        3.95      -19.86    140.05 o 
 -24   2  21       33.18       -4.37     58.58 o 
 -22   2  21      516.15      513.71     60.30 o 
 -20   2  21     1053.26     1067.25     64.82 o 
 -18   2  21      684.80      618.01     59.09 o 
 -16   2  21       85.59       41.58     45.26 o 
 -14   2  21     2150.01     2081.37    187.95 o 
 -12   2  21    11212.36    10868.09    197.41 o 
 -10   2  21     2497.84     2457.83     75.43 o 
  -8   2  21      728.31      783.93     53.52 o 
  -6   2  21      559.09      568.79     45.47 o 
  -4   2  21     1598.50     1528.79     71.12 o 
  -2   2  21       51.39       67.82     47.85 o 
   0   2  21      301.74      263.27     54.39 o 
   2   2  21      556.46      574.50     88.96 o 
   4   2  21     1452.34     1225.69     59.54 o 
   6   2  21      912.42      945.46     77.79 o 
   8   2  21        5.17       42.18     58.80 o 
  10   2  21        9.78        7.14     98.67 o 
  12   2  21      722.40      716.03    214.18 o 
  14   2  21       40.46      157.28    117.65 o 
 -21   3  21     3633.28     3531.63    120.87 o 
 -19   3  21       32.38      -49.53     95.73 o 
 -17   3  21     4566.84     4622.28    165.21 o 
 -15   3  21     2764.70     2647.74    103.32 o 
 -13   3  21       51.74       15.81     48.42 o 
 -11   3  21     7264.18     6670.63    139.14 o 
  -9   3  21      942.49      885.23     66.14 o 
  -7   3  21        8.01       34.69     54.93 o 
  -5   3  21    12417.41    11680.38    246.32 o 
  -3   3  21      128.31       89.82     69.61 o 
  -1   3  21     3174.43     2897.86    101.48 o 
   1   3  21     3792.16     3096.89    152.03 o 
   3   3  21      405.43      290.30     54.31 o 
   5   3  21     2615.49     2402.91     88.71 o 
   7   3  21     1026.97     1056.97     67.11 o 
   9   3  21      174.59      318.28     59.93 o 
  11   3  21     2149.43     1766.18    124.97 o 
 -16   4  21      211.41      217.79     70.83 o 
 -14   4  21     1563.98     1601.84     90.72 o 
 -12   4  21     1107.28     1090.25     77.82 o 
 -10   4  21      180.28      160.31     64.60 o 
  -8   4  21      154.41      181.38     59.37 o 
  -6   4  21      435.92      337.75     68.37 o 
  -4   4  21     1300.18      976.88     77.00 o 
  -2   4  21      764.23      607.70     70.89 o 
   0   4  21      746.69      801.38     77.14 o 
   2   4  21      911.43      916.74     77.15 o 
   4   4  21     2332.74     2125.27    103.89 o 
 -26   0  22    13742.85    12830.55    410.79 o 
 -24   0  22       97.89      103.74     71.52 o 
 -22   0  22    10805.88     9977.53    260.74 o 
 -20   0  22     8992.28     7912.86    278.82 o 
 -18   0  22     1104.50     1158.36    103.76 o 
 -16   0  22     4013.38     3981.82    153.51 o 
 -14   0  22    12338.11    12008.87    384.42 o 
 -12   0  22     2690.53     2818.78    110.56 o 
 -10   0  22    25817.93    22744.07   3470.15 o 
  -8   0  22       37.91      181.22     52.52 o 
  -6   0  22     3535.71     3557.86     99.05 o 
  -4   0  22     4492.98     4871.34    149.86 o 
  -2   0  22      128.97      167.65     76.97 o 
   0   0  22      242.89      472.12     58.66 o 
   2   0  22     7589.10     8009.66    352.10 o 
   4   0  22    17636.28    17075.35    673.02 o 
   6   0  22     5297.34     6160.97    307.59 o 
   8   0  22       64.77      291.44    123.60 o 
  10   0  22       51.29       39.41    113.68 o 
  12   0  22        4.55      199.58    143.45 o 
  14   0  22      356.98      191.36    137.21 o 
 -25   1  22      452.48      249.74     58.85 o 
 -23   1  22        9.17      146.05     52.99 o 
 -21   1  22     4170.38     4522.11    108.87 o 
 -19   1  22     5100.31     4996.80    140.31 o 
 -17   1  22    10410.05    10204.44    229.52 o 
 -15   1  22     1888.32     1891.24     74.96 o 
 -13   1  22       97.27       94.79     40.43 o 
 -11   1  22     1150.35     1086.50    100.62 o 
  -9   1  22      418.39      447.95     48.97 o 
  -7   1  22        6.94       80.46     38.19 o 
  -5   1  22     6340.93     6072.53    146.16 o 
  -3   1  22     8113.32     8465.51    161.76 o 
  -1   1  22     9230.71     9207.05    174.95 o 
   1   1  22     1800.47     1927.72     70.01 o 
   3   1  22      820.78      749.99    166.82 o 
   5   1  22      209.42      219.23     79.93 o 
   7   1  22      711.04      644.97     90.46 o 
   9   1  22        8.61       94.21    121.90 o 
  11   1  22     1890.22     2126.85    283.21 o 
  13   1  22     1743.46     2252.13    323.47 o 
 -24   2  22     3874.44     3963.79    133.93 o 
 -22   2  22     1077.44      933.88    103.24 o 
 -20   2  22     2789.52     3240.88    245.56 o 
 -18   2  22     6021.06     5657.02    158.56 o 
 -16   2  22     2603.14     2743.30     88.58 o 
 -14   2  22      738.84      706.35     63.31 o 
 -12   2  22    12426.07    12704.16    335.09 o 
 -10   2  22     6844.16     7252.20    202.26 o 
  -8   2  22    14443.49    13526.40    270.55 o 
  -6   2  22      854.48      787.57     57.48 o 
  -4   2  22       61.31       26.99     46.92 o 
  -2   2  22     4026.60     3466.05    103.87 o 
   0   2  22      181.73      250.44     44.99 o 
   2   2  22     1454.02     1436.86     76.92 o 
   4   2  22     3993.51     4162.08    110.56 o 
   6   2  22     4235.09     4291.13    282.68 o 
   8   2  22     1637.68     2071.56    188.67 o 
  10   2  22        8.80      129.82     97.13 o 
  12   2  22      591.13      443.97    152.10 o 
 -21   3  22      403.25      596.99     78.52 o 
 -19   3  22     3065.91     3402.39    119.14 o 
 -17   3  22      772.70      826.72     71.60 o 
 -15   3  22     1917.81     2067.72     93.36 o 
 -13   3  22      225.87      145.57     50.60 o 
 -11   3  22        2.00        2.11     49.49 o 
  -9   3  22       40.12       62.30     55.18 o 
  -7   3  22     1393.20     1474.81     72.59 o 
  -5   3  22     1198.12     1403.69     76.69 o 
  -3   3  22     4647.96     4306.20    126.45 o 
  -1   3  22      512.55      759.77     93.08 o 
   1   3  22      974.99     1054.11     71.56 o 
   3   3  22     1099.81      872.31     63.58 o 
   5   3  22      248.88      165.82     56.52 o 
   7   3  22       10.64       34.75     58.16 o 
   9   3  22      635.61      760.62     85.81 o 
 -14   4  22     3912.51     4178.89    134.53 o 
 -12   4  22      587.13      684.71     72.63 o 
 -10   4  22     1755.90     1830.24     91.02 o 
  -8   4  22       34.95       22.45     63.10 o 
  -6   4  22      187.99      228.85     77.86 o 
  -4   4  22      482.34      484.37    147.84 o 
  -2   4  22        9.03       76.67     63.11 o 
   0   4  22      159.60      254.18     71.38 o 
   2   4  22      977.76     1081.45     85.93 o 
 -25   1  23      158.90       89.54     59.66 o 
 -23   1  23     2886.54     2463.44    111.13 o 
 -21   1  23       25.43       73.54     53.12 o 
 -19   1  23      229.40      313.03     53.73 o 
 -17   1  23     1264.53     1373.10     61.49 o 
 -15   1  23      663.99      796.89     53.88 o 
 -13   1  23     1740.68     1763.40     68.59 o 
 -11   1  23      285.40      294.55     52.95 o 
  -9   1  23     4343.28     4321.25    122.93 o 
  -7   1  23       54.81       90.08     40.18 o 
  -5   1  23      179.54      247.46     41.57 o 
  -3   1  23     1455.72     1267.79     98.30 o 
  -1   1  23       39.67      145.29     40.56 o 
   1   1  23     1768.48     1775.53     84.30 o 
   3   1  23     2073.11     1796.46    215.55 o 
   5   1  23     1499.68     1502.48    123.60 o 
   7   1  23     2301.69     2148.11    141.63 o 
   9   1  23       78.27      141.09     95.15 o 
  11   1  23      641.73      590.60    100.78 o 
  13   1  23     1334.41     1432.31    146.28 o 
 -24   2  23      654.70      894.52     75.12 o 
 -22   2  23        7.54       48.97     73.00 o 
 -20   2  23      373.80      554.48     65.94 o 
 -18   2  23      613.53      607.09     84.70 o 
 -16   2  23      400.80      462.92     66.43 o 
 -14   2  23     1950.75     2081.59     93.64 o 
 -12   2  23     1392.74     1237.35     72.66 o 
 -10   2  23      653.37      755.96     54.91 o 
  -8   2  23     2011.34     1997.78     74.72 o 
  -6   2  23     1862.75     1662.01     83.13 o 
  -4   2  23      318.10      403.16     56.15 o 
  -2   2  23      668.53      561.89     56.63 o 
   0   2  23      242.45      272.28     58.22 o 
   2   2  23     2226.08     1877.91     77.06 o 
   4   2  23        0.53       13.23     59.43 o 
   6   2  23      887.95      845.78     94.64 o 
   8   2  23      751.09      896.68    125.87 o 
  10   2  23       89.16       67.96    193.49 o 
 -19   3  23      553.90      697.01     82.36 o 
 -17   3  23      997.78     1012.70     81.02 o 
 -15   3  23     1660.05     1694.33    103.74 o 
 -13   3  23      293.16      278.08     61.92 o 
 -11   3  23       45.93       38.94     56.09 o 
  -9   3  23      530.60      460.79     64.46 o 
  -7   3  23     3104.52     2765.94    129.33 o 
  -5   3  23       41.10      187.87     56.51 o 
  -3   3  23       34.59       75.61     58.97 o 
  -1   3  23     3708.45     3382.20    146.16 o 
   1   3  23      721.98      747.23     68.62 o 
   3   3  23      773.75      806.49     63.31 o 
   5   3  23      923.80      853.39     74.15 o 
   7   3  23       19.75       -4.16     57.13 o 
 -12   4  23      152.66       55.65     65.55 o 
 -10   4  23     1491.87     1407.52    100.89 o 
  -8   4  23      451.88      507.47     70.04 o 
  -6   4  23     1615.36     1524.12    129.17 o 
  -4   4  23       57.80      -34.18     63.57 o 
  -2   4  23      220.72      199.33     68.04 o 
   0   4  23      989.32      872.65     82.79 o 
 -24   0  24       33.49       63.04     75.36 o 
 -22   0  24     9615.37     9398.19    363.30 o 
 -20   0  24     4267.85     4219.20    281.37 o 
 -18   0  24    11901.97    11631.11    586.27 o 
 -16   0  24     1327.35     1176.85    122.61 o 
 -14   0  24     1159.38     1268.52     90.01 o 
 -12   0  24    12644.55    11925.82    402.42 o 
 -10   0  24      152.72      156.45     54.12 o 
  -8   0  24      139.64      248.81     59.74 o 
  -6   0  24    45623.07    45883.80   1377.80 o 
  -4   0  24     2477.99     2905.07    116.93 o 
  -2   0  24    10645.17    11464.04    296.24 o 
   0   0  24     5299.55     4592.38    242.11 o 
   2   0  24       47.64      -18.99    101.49 o 
   4   0  24      896.16      805.42    127.86 o 
   6   0  24     4325.16     5081.98    276.41 o 
   8   0  24      384.04      308.73    132.39 o 
  10   0  24     7563.19     7826.24    381.30 o 
  12   0  24      848.15     1188.71    176.05 o 
 -25   1  24      144.11      192.70     59.77 o 
 -23   1  24      590.73      464.91     61.06 o 
 -21   1  24      411.23      349.10     59.34 o 
 -19   1  24      105.13      278.43     57.04 o 
 -17   1  24      998.56     1242.65     81.96 o 
 -15   1  24     7657.32     7571.86    268.37 o 
 -13   1  24     9285.53     9497.32    199.01 o 
 -11   1  24     3025.72     3296.02    155.67 o 
  -9   1  24       36.96       95.99     50.22 o 
  -7   1  24      724.40      645.72     46.57 o 
  -5   1  24     1177.24     1226.61    104.75 o 
  -3   1  24       60.50      118.38     46.45 o 
  -1   1  24     3329.66     3476.15    110.39 o 
   1   1  24     5364.93     5318.48    357.68 o 
   3   1  24     7212.66     7779.25    255.11 o 
   5   1  24     3518.03     4112.39    405.69 o 
   7   1  24      105.04       16.27     89.39 o 
   9   1  24     1095.49      878.20    107.29 o 
  11   1  24       93.63      135.16    200.01 o 
 -22   2  24      600.24      799.79     68.34 o 
 -20   2  24     8844.92     9830.85    317.65 o 
 -18   2  24        5.33       98.48     71.21 o 
 -16   2  24      422.42      560.15     67.15 o 
 -14   2  24     7167.75     6853.43    164.47 o 
 -12   2  24      241.25      386.63     66.14 o 
 -10   2  24       42.47       36.54     52.52 o 
  -8   2  24    16877.63    16172.20    325.26 o 
  -6   2  24      708.88      864.25     75.61 o 
  -4   2  24    10972.71    10741.38    228.47 o 
  -2   2  24      124.56      112.38     54.90 o 
   0   2  24      660.47      788.47     64.78 o 
   2   2  24     4619.90     4044.98    107.45 o 
   4   2  24      176.59      250.37     66.57 o 
   6   2  24      155.46      124.35    100.93 o 
   8   2  24     5552.01     6010.83    675.15 o 
  10   2  24      492.15      693.82    219.00 o 
 -19   3  24       20.44       35.45     72.04 o 
 -17   3  24      861.55     1188.72    150.28 o 
 -15   3  24      869.23     1043.84     83.40 o 
 -13   3  24     1700.27     1764.11     88.30 o 
 -11   3  24      729.39      954.37     70.92 o 
  -9   3  24      688.86      721.43     68.32 o 
  -7   3  24       17.65        6.72     59.65 o 
  -5   3  24      342.05      245.44     62.90 o 
  -3   3  24      309.10      406.24     82.06 o 
  -1   3  24     1026.34     1209.03     79.03 o 
   1   3  24     1855.22     2027.43    257.27 o 
   3   3  24      633.28      869.95     77.26 o 
   5   3  24       13.95       66.08     58.76 o 
 -10   4  24      883.57     1034.48    134.94 o 
  -8   4  24      145.08      117.72     72.03 o 
  -6   4  24     1988.77     2253.20    109.57 o 
  -4   4  24       62.27      -10.07     72.28 o 
 -23   1  25     2523.92     2446.75    146.98 o 
 -21   1  25     1829.66     1714.22     79.20 o 
 -19   1  25     5783.69     5099.10    139.66 o 
 -17   1  25     2623.55     2749.05     91.37 o 
 -15   1  25     4316.39     3933.63    114.12 o 
 -13   1  25     2781.30     2696.01     95.96 o 
 -11   1  25      474.04      696.90     60.93 o 
  -9   1  25     6871.38     6705.94    154.20 o 
  -7   1  25     1309.33     1209.53     91.29 o 
  -5   1  25     2414.07     2438.87    120.06 o 
  -3   1  25     2540.26     2799.91    122.72 o 
  -1   1  25      248.07      406.49     73.78 o 
   1   1  25      562.24      614.10    134.03 o 
   3   1  25     1290.38     1472.60    111.04 o 
   5   1  25       42.46      265.09     93.38 o 
   7   1  25      192.76      322.28    127.86 o 
   9   1  25       64.81      128.43     95.63 o 
 -22   2  25       69.44       86.91     69.59 o 
 -20   2  25      363.16      503.51     70.81 o 
 -18   2  25      356.72      430.80     69.60 o 
 -16   2  25      866.31      980.29     79.32 o 
 -14   2  25      365.57      361.64     67.98 o 
 -12   2  25       75.36       -2.02     55.79 o 
 -10   2  25       44.55       72.03     57.11 o 
  -8   2  25      241.94      237.60     55.62 o 
  -6   2  25      167.32      237.33     56.60 o 
  -4   2  25     2895.62     2770.48    113.76 o 
  -2   2  25     1314.99     1371.95     74.81 o 
   0   2  25     1399.98     1425.85    123.52 o 
   2   2  25       18.55       42.51     60.80 o 
   4   2  25      306.60      303.32     67.22 o 
   6   2  25     2420.80     2185.38    191.08 o 
   8   2  25      380.52      407.92    165.00 o 
 -17   3  25     5457.68     5351.60    154.43 o 
 -15   3  25      339.25      405.45     78.12 o 
 -13   3  25      224.83       17.96     76.83 o 
 -11   3  25     8958.55     8176.47    238.93 o 
  -9   3  25      628.26      677.06     69.58 o 
  -7   3  25      415.79      426.51     67.08 o 
  -5   3  25     1591.07     1141.61     78.48 o 
  -3   3  25       19.27       27.11     64.77 o 
  -1   3  25     2040.42     1630.50    115.11 o 
   1   3  25      145.66      139.37     68.56 o 
   3   3  25       24.06      135.37     91.48 o 
 -24   0  26      162.71      479.11    115.10 o 
 -22   0  26     1860.05     1565.29    125.16 o 
 -20   0  26     6653.30     7115.17    297.81 o 
 -18   0  26     2753.88     3247.32    141.72 o 
 -16   0  26    12574.71    12831.63    399.31 o 
 -14   0  26      612.22      801.20     79.67 o 
 -12   0  26      793.32     1173.40    119.92 o 
 -10   0  26      849.29      848.51    109.15 o 
  -8   0  26     1563.09     1183.04    112.27 o 
  -6   0  26       41.46       64.07     84.20 o 
  -4   0  26     2356.93     2050.54    127.01 o 
  -2   0  26     4342.71     4410.09    239.27 o 
   0   0  26     2781.47     3453.57    216.31 o 
   2   0  26     2139.13     2549.21    197.60 o 
   4   0  26       16.76       93.55    123.60 o 
   6   0  26      521.19      684.08    144.87 o 
   8   0  26     2081.18     1613.39    178.89 o 
 -23   1  26     1836.57     1834.09     81.04 o 
 -21   1  26      532.46      690.15     67.61 o 
 -19   1  26      259.02      436.96     59.37 o 
 -17   1  26      975.62      823.87     68.99 o 
 -15   1  26      245.20      309.34     59.81 o 
 -13   1  26       22.57       79.98     55.08 o 
 -11   1  26     5655.32     5884.65    142.92 o 
  -9   1  26     6953.09     7778.23    244.99 o 
  -7   1  26     4405.93     4380.81    189.66 o 
  -5   1  26      835.37     1178.25     80.69 o 
  -3   1  26       85.75      160.63    111.56 o 
  -1   1  26     2008.48     1791.31    178.18 o 
   1   1  26      246.51      287.89     82.82 o 
   3   1  26      112.23      274.80     89.91 o 
   5   1  26     4078.69     4541.99    191.37 o 
   7   1  26     3592.67     4030.60    193.81 o 
   9   1  26      565.84      883.21    222.69 o 
 -20   2  26       17.80       22.32     74.91 o 
 -18   2  26     4381.96     4732.18    139.89 o 
 -16   2  26      679.01      843.94     76.16 o 
 -14   2  26     3457.53     3860.15    122.49 o 
 -12   2  26      124.26      178.54     63.63 o 
 -10   2  26       12.37      -20.26     92.28 o 
  -8   2  26      144.22       48.82     54.77 o 
  -6   2  26      211.66      287.45     60.90 o 
  -4   2  26     1757.63     2033.19     92.19 o 
  -2   2  26     1783.31     2243.55     99.21 o 
   0   2  26     2370.12     2467.89    240.83 o 
   2   2  26      233.21      489.05     85.01 o 
   4   2  26       16.93      120.17    188.67 o 
   6   2  26      168.08      185.95    120.49 o 
 -15   3  26      169.38       28.16     71.85 o 
 -13   3  26      962.86     1421.51    105.72 o 
 -11   3  26      263.20      360.28     86.70 o 
  -9   3  26     3364.01     3556.78    124.94 o 
  -7   3  26     2241.07     2291.89    102.37 o 
  -5   3  26      992.15     1156.57     91.30 o 
  -3   3  26      669.14      470.03     78.92 o 
  -1   3  26      274.77       99.72     69.63 o 
   1   3  26       25.29       37.95     78.17 o 
 -21   1  27      389.13      459.65     65.41 o 
 -19   1  27      133.33      145.45     62.01 o 
 -17   1  27      152.14      365.30     66.78 o 
 -15   1  27     1194.66     1301.04     91.90 o 
 -13   1  27       22.48       24.21     55.25 o 
 -11   1  27     1583.76     1652.02     80.83 o 
  -9   1  27     1530.16     1489.99     73.94 o 
  -7   1  27       95.39      159.89     83.35 o 
  -5   1  27     4617.32     4230.92    199.02 o 
  -3   1  27      475.64      420.25     77.54 o 
  -1   1  27     1061.37     1231.31     90.02 o 
   1   1  27     1161.43     1184.97    157.77 o 
   3   1  27      143.24      238.28     89.36 o 
   5   1  27     1217.55     1229.91    232.47 o 
   7   1  27      305.73      376.20    142.17 o 
 -18   2  27        5.08      -12.75     71.97 o 
 -16   2  27       38.83      125.56    106.05 o 
 -14   2  27     1478.85     1552.33     86.33 o 
 -12   2  27      223.33      253.02     66.10 o 
 -10   2  27      378.42      405.97     81.38 o 
  -8   2  27      254.08      107.96     68.46 o 
  -6   2  27      802.97      828.21     68.64 o 
  -4   2  27       82.23      124.54     64.73 o 
  -2   2  27      209.76      267.36     80.53 o 
   0   2  27      715.88      717.73     89.52 o 
   2   2  27      510.06      437.34    132.39 o 
   4   2  27       99.68      168.21    155.07 o 
 -13   3  27     1583.42     1357.39    132.39 o 
 -11   3  27      103.64      142.24     81.94 o 
  -9   3  27      495.56      511.81     74.96 o 
  -7   3  27     2148.13     1988.82     96.56 o 
  -5   3  27        9.99       55.66     66.95 o 
  -3   3  27     1528.02     1449.84     86.52 o 
 -20   0  28       61.45      113.53     80.07 o 
 -18   0  28     1828.59     1473.03    138.06 o 
 -16   0  28     4673.84     5154.01    448.78 o 
 -14   0  28      270.33      335.38    102.63 o 
 -12   0  28    23624.93    23098.54    735.39 o 
 -10   0  28      291.73      500.94    106.88 o 
  -8   0  28     1234.74     1660.73    133.53 o 
  -6   0  28     4306.53     3807.09    195.05 o 
   0   0  28     3214.65     3342.72    223.40 o 
   2   0  28      557.72      805.42    143.73 o 
   4   0  28     3323.56     3851.32    255.15 o 
   6   0  28      829.97     1010.10    164.71 o 
 -19   1  28     5064.50     5587.67    241.34 o 
 -17   1  28     3513.54     3806.22    122.64 o 
 -15   1  28      161.93      312.47     69.43 o 
 -13   1  28      202.09      226.41     66.95 o 
 -11   1  28      431.07      455.82     88.59 o 
  -9   1  28      502.72      438.78     74.52 o 
  -7   1  28      510.05      453.03     94.12 o 
  -5   1  28     4860.19     4988.14    223.68 o 
  -3   1  28     5697.90     6197.34    350.69 o 
  -1   1  28      975.17     1479.86    161.88 o 
   1   1  28        3.00      225.38    133.53 o 
   3   1  28     1131.31      906.30    141.89 o 
   5   1  28      268.02      170.14     98.61 o 
 -16   2  28      477.39      369.24     79.38 o 
 -14   2  28     6477.68     6913.79    176.38 o 
 -12   2  28      361.45      553.76     82.64 o 
 -10   2  28     6738.97     7179.77    386.27 o 
  -8   2  28      101.73       79.87    112.41 o 
  -6   2  28      217.26      349.88     74.98 o 
  -4   2  28     2782.84     2391.58    106.64 o 
  -2   2  28      328.16      455.65     87.18 o 
   0   2  28      156.28      182.88     83.74 o 
   2   2  28     3749.06     4670.06    296.54 o 
 -17   1  29      561.23      605.19    108.47 o 
 -15   1  29     1637.95     1899.22     90.93 o 
 -13   1  29      368.54      541.98    118.86 o 
 -11   1  29       80.07      256.29     67.69 o 
  -9   1  29     2365.43     2321.56    168.68 o 
  -7   1  29       40.05      109.71    102.06 o 
  -5   1  29       10.44      -16.73     85.90 o 
  -3   1  29     1006.76      956.52    115.10 o 
  -1   1  29      110.13      218.86    141.18 o 
   1   1  29      204.73      484.78    144.30 o 
 -14   2  29      120.31      117.37     68.21 o 
 -12   2  29        2.07       37.57     84.57 o 
 -10   2  29      680.75      671.51     90.93 o 
  -8   2  29      442.29      388.27     85.54 o 
  -6   2  29      553.19      661.92     89.16 o 
  -4   2  29       10.96      132.39    159.89 o 
  -2   2  29        4.01       60.84     86.62 o 
 -16   0  30      223.73      352.95    123.89 o 
 -14   0  30      569.28      400.30    110.56 o 
 -12   0  30      363.14      404.55    117.65 o 
 -10   0  30      337.73      737.94    124.17 o 
  -8   0  30     7151.12     7555.50    301.07 o 
 -15   1  30     3328.40     3692.21    121.69 o 
 -13   1  30     1721.69     2347.61    108.59 o 
 -11   1  30       37.35      177.30     83.51 o 
  -9   1  30        2.97       38.56    108.01 o 
  -7   1  30      761.95      623.69    117.37 o 
  -5   1  30       79.91      137.50    104.61 o 
  -1   1  30     1388.48     2127.93    207.80 o 
 -11   1  31      815.60      867.22    122.47 o 
  -9   1  31      658.55      566.43    123.60 o 
  -7   1  31     1144.16     1312.03    138.91 o 
  -5   1  31      627.64      605.55    119.64 o 
                                                 
